# Supplementary material for: Metabolite and Phytohormone Profiling Illustrates Metabolic Reprogramming as an Escape Strategy of Deepwater Rice during Partially Submerged Stress
Source: Metabolites. 2020 Feb 14;10(2):68. doi: 10.3390/metabo10020068 (PMC7074043; doi:10.3390/metabo10020068)
Supplement: Supplementary file 1 [file metabolites-10-00068-s001.zip]

Archive with 4 entries (4 files):
- Fukushima_etal_SupplemtaryFilesPROOF/Fukushima_etal_SuppFigures_PROOF.pdf
- Fukushima_etal_SupplemtaryFilesPROOF/SupplementaryDataS1.zip
- Fukushima_etal_SupplemtaryFilesPROOF/SupplementaryTableS1__Uki_limma_120406_Diff_res.xlsx
- Fukushima_etal_SupplemtaryFilesPROOF/SupplementaryTableS2__Uki07_limma_120406_Diff_res.xlsx
