# Supplementary material for: Metabolite and Phytohormone Profiling Illustrates Metabolic Reprogramming as an Escape Strategy of Deepwater Rice during Partially Submerged Stress
Source: Metabolites. 2020 Feb 14;10(2):68. doi: 10.3390/metabo10020068 (PMC7074043; doi:10.3390/metabo10020068)
Supplement: Supplementary file 1 [file metabolites-10-00068-s001.zip › Fukushima_etal_SupplemtaryFilesPROOF/SupplementaryTableS1__Uki_limma_120406_Diff_res.xlsx]

## Sheet: Uki_limma_120406_Diff_res
Supplementary Table S1. Summary of metabolome data matrix, statistical data analysis, and phenodata of T65, C9285, and NIL-12 in short-term experiment.
numbering_for_matrix	numbering_for_unique_peaks	tag	synonym	RI	win	lineno	query	known	kegg	preferred	Ukiine_001a_1	Ukiine_002a_1	Ukiine_003a_1	Ukiine_004a_1	Ukiine_005a_1	Ukiine_006a_1	Ukiine_007a_1	Ukiine_008a_1	Ukiine_009a_1	Ukiine_010a_1	Ukiine_011a_1	Ukiine_012a_1	Ukiine_013a_1	Ukiine_014a_1	Ukiine_015a_1	Ukiine_016a_1	Ukiine_017a_1	Ukiine_018a_1	Ukiine_019a_1	Ukiine_020a_1	Ukiine_021a_1	Ukiine_022a_1	Ukiine_023a_1	Ukiine_024a_1	Ukiine_025a_1	Ukiine_026a_1	Ukiine_027a_1	Ukiine_028a_1	Ukiine_029a_1	Ukiine_030a_1	Ukiine_031a_1	Ukiine_032a_1	Ukiine_033a_1	Ukiine_034a_1	Ukiine_035a_1	Ukiine_036a_1	Ukiine_037a_1	Ukiine_038a_1	Ukiine_039a_1
Ukiine03_ID001	Ukiine03_cmb_ID001	U		1014.9	252.76 Win001_C01	2		FALSE	NA	NA	0.0302204	1.58929	0.845619	0.855349	0.921928	0.957612	1.34189	0.897707	1.05261	1.60878	1.04038	4.43771	1.06838	1.05999	0.98056	0.640609	0.774852	0.614369	0.987647	0.638248	0.916935	1.01031	1.95775	0.884402	0.816873	0.749773	0.855462	0.739979	1.08545	1.49857	1.19961	0.633309	0.893903	1.24958	1.1096	0.998995	1.35314	1.73491	0.840472
Ukiine03_ID002	Ukiine03_cmb_ID002	U		1020.3	254.72 Win001_C02	3		FALSE	NA	NA	0.0390843	1.23073	1.23488	0.880894	0.81745	0.956005	1.54393	1.01538	0.8458	1.72201	0.859914	1.12113	0.834623	1.21104	0.57161	0.9883	0.69084	0.721185	1.34942	0.61539	0.954519	1.11087	1.98382	0.629995	0.775823	0.937248	NA	0.789533	0.836886	0.911786	0.706122	0.850917	0.685006	0.742587	0.864573	0.856674	0.609107	0.611945	0.614191
Ukiine03_ID003	Ukiine03_cmb_ID003	U		1026	256.68 Win001_C03	4		FALSE	NA	NA	0.000516147	1.25381	0.44978	0.307543	0.369195	0.5323	1.48122	0.401781	0.726921	1.58753	0.499179	1.85296	0.628755	0.594165	0.397311	0.456888	0.272773	0.369515	1.1366	0.220614	0.71465	0.864058	2.28704	0.343349	0.27909	0.280502	0.513033	0.30982	0.562924	1.27758	0.691106	0.50162	0.644899	0.528373	0.562622	0.571727	0.486116	0.923733	0.387201
Ukiine03_ID004	Ukiine03_cmb_ID004	U		1026.8	256.98 Win001_C04	5		FALSE	NA	NA	0.12227	1.71735	0.944225	1.00999	1.13514	1.01238	1.36046	0.978175	1.03026	1.72433	1.0138	2.63125	1.02235	1.01629	0.852548	0.812759	0.641661	0.676581	0.95025	0.623668	0.821216	1.12635	1.68205	0.873952	0.814459	0.818797	0.931192	0.821673	0.963656	1.24842	1.03506	0.926812	1.02383	1.0836	0.939494	1.04759	0.73951	1.15409	0.816388
Ukiine03_ID005	Ukiine03_cmb_ID005	A2	Pyruvic acid (1MEOX)	1032.7	259.07 Win002_C01	6	Pyruvic acid (1MEOX)	TRUE	c00022	pyruvic acid	0.154837	1.35435	0.601433	0.88152	0.748574	0.78416	1.84106	0.78319	1.31122	1.72888	0.873677	9.51945	1.0134	1.28136	2.95152	0.734877	1.72622	1.45749	1.40807	0.968032	1.74915	1.67904	2.53109	0.894538	0.730776	0.673829	1.89671	1.14743	1.25101	3.21322	2.18529	1.62663	1.20888	2.13176	1.23319	1.6108	1.21482	3.50558	1.51203
Ukiine03_ID006	Ukiine03_cmb_ID006	A2	\Tetrasiloxane, decamethyl-\""	1034.7	259.8 Win002_C02	7	\Tetrasiloxane, decamethyl-\""	TRUE	NA	NA	1.45764	1.11201	0.787679	1.10904	0.719724	1.05888	1.52509	1.16393	1.33789	1.77637	1.19411	7.46906	1.24008	1.36605	0.763392	0.477541	0.490688	0.379319	1.04175	0.678763	1.08066	1.1025	1.53823	0.870619	0.840706	0.710482	0.929866	0.819989	1.17476	2.08433	1.33844	0.687068	0.972493	1.48965	1.65311	1.07611	0.978532	1.87863	0.820004
Ukiine03_ID007	Ukiine03_cmb_ID007	U		1037.8	260.87 Win002_C03	8		FALSE	NA	NA	0.0108973	1.74166	0.537616	0.585247	1.07161	0.895105	1.51924	0.730955	0.601233	2.00678	0.485372	1.81269	0.544098	0.662116	0.399458	0.723564	0.309216	0.684104	0.796377	0.399722	0.804136	0.916875	1.50467	0.46057	0.546086	0.543201	0.792254	0.859271	1.04552	0.0461941	0.524175	0.764832	0.549019	0.566814	0.557527	0.402838	0.529022	0.347041	0.285875
Ukiine03_ID008	Ukiine03_cmb_ID008	I	\Lactic acid, DL- (2TMS)\""	1044.1	262.03 Win002_C04	9	\Lactic acid, DL- (2TMS)\""	TRUE	c00186|c01432|c00256	lactic acid	0.0586829	0.521403	0.328685	0.309698	0.163536	0.44598	0.465522	0.455815	0.644286	0.423897	0.437174	0.973392	0.445114	0.179973	0.657634	0.313941	0.823639	0.564883	0.514407	0.404477	0.432717	0.595023	0.663211	0.578189	0.359492	0.558023	0.288185	0.314628	0.341108	0.428073	0.504272	0.287339	0.531257	0.631651	0.300556	0.429054	0.876327	0.807692	0.756169
Ukiine03_ID010	Ukiine03_cmb_ID009	U		1048.9	264.82 Win002_C06	10		FALSE	NA	NA	0.062149	1.32132	0.93701	0.603304	0.798162	0.919889	1.60111	1.12773	1.00466	1.62228	0.633352	1.2915	0.838629	1.02795	0.949415	1.44478	0.933531	1.00629	1.16936	1.16118	1.38906	0.865081	1.39392	0.468815	0.749289	0.759908	0.749123	0.82817	1.21093	0.888602	0.754178	0.795661	0.709548	0.768474	0.962797	0.619406	0.817352	0.750039	0.611276
Ukiine03_ID011	Ukiine03_cmb_ID010	U		1050.6	265.35 Win002_C07	11		FALSE	NA	NA	0.064068	5.86222	0.700191	1.3015	1.59568	1.00664	1.58701	0.949485	1.6124	2.9452	1.27957	5.2634	1.67661	1.48177	0.477409	0.511304	0.257505	0.382684	0.80231	0.375299	0.657088	1.65609	4.4389	1.10814	0.839751	0.627827	0.54379	0.562112	1.05641	2.48382	0.889659	0.781372	1.04908	1.22306	1.16279	0.434378	0.485563	1.08282	0.61269
Ukiine03_ID012	Ukiine03_cmb_ID011	U		1056.8	267.64 Win003_C01	12		FALSE	NA	NA	0.0134999	1.51029	0.680802	0.68554	0.679307	0.776424	1.39548	0.752927	0.775525	1.64059	0.604346	1.74759	0.692796	0.845918	0.447888	0.825484	0.428648	0.788588	1.29906	0.666667	1.14626	1.03143	1.70504	0.680143	0.631033	0.649294	0.917912	0.740563	0.801754	1.17863	0.797955	0.960673	0.752786	0.798697	0.801098	1.01463	0.651472	0.571384	0.49697
Ukiine03_ID013	Ukiine03_cmb_ID012	U		1058.2	268.07 Win003_C02	13		FALSE	NA	NA	0.344635	1.93868	1.00464	1.22216	1.13985	1.1079	1.28148	1.46661	1.53189	1.23946	1.29815	3.30759	1.24914	1.17825	1.3436	1.14857	0.975396	0.907133	1.46864	0.979764	1.52241	1.46589	1.94279	1.06032	0.943633	0.934855	0.516933	0.685369	1.18268	1.80027	1.55808	0.568674	1.32753	1.52857	1.21758	1.07313	1.18639	2.05157	1.44206
Ukiine03_ID014	Ukiine03_cmb_ID013	I	Glycolic acid (2TMS)	1062.4	269.56 Win003_C03	14	Glycolic acid (2TMS)	TRUE	c03547|c00160	glycolic acid	0.311126	1.93069	0.77937	1.04645	0.913199	1.05155	1.02769	1.06868	1.16159	1.88193	1.21821	3.47332	0.906118	0.948743	0.728425	0.68634	0.453461	0.513562	1.11256	0.802794	0.980432	1.26967	2.10473	1.11308	0.864818	1.0157	0.504155	0.762272	1.2362	1.66605	1.14449	0.684104	1.01733	1.29547	1.04567	0.724823	0.807807	1.39346	1.10861
Ukiine03_ID015	Ukiine03_cmb_ID014	U		1064.4	270.29 Win003_C04	15		FALSE	NA	NA	0.0306901	1.77734	0.858167	0.879815	1.14532	0.91789	1.4337	0.938943	0.952453	1.73325	1.03128	3.24614	0.917577	0.958823	0.752428	0.829703	0.632091	0.829855	0.915452	0.627823	0.882774	1.01324	1.50619	0.92192	0.832886	0.754392	1.09813	0.859345	0.943646	1.22613	1.03648	1.17336	0.726508	1.14111	1.06755	0.875532	0.744077	1.03238	0.675462
Ukiine03_ID016	Ukiine03_cmb_ID015	U		1077.4	274.91 Win004_C01	16		FALSE	NA	NA	0.167464	2.11895	1.45406	1.45801	1.50374	1.29339	1.14846	1.38823	1.71107	1.6564	1.91921	6.76477	1.84528	1.75969	0.879796	0.901419	0.634729	0.867047	0.940478	0.782953	0.987294	1.44195	1.61187	1.21511	1.21053	1.05423	0.993707	1.00454	1.46032	1.88484	1.313	1.07737	1.38071	1.68041	1.89239	0.712817	0.818558	1.64606	1.15754
Ukiine03_ID017	Ukiine03_cmb_ID016	U		1084.5	277.43 Win005_C01	17		FALSE	NA	NA	0.0330928	1.8939	0.508918	1.18411	0.795257	0.801443	0.903716	0.856565	0.888925	1.64858	1.32361	3.38764	1.3868	1.13458	1.26694	0.099501	0.797772	0.300183	0.497592	0.281014	0.478893	1.92995	3.17246	0.637987	0.428134	0.316907	1.37066	0.530372	1.2357	0.832673	1.22899	1.38869	1.50642	1.34383	1.53994	0.30232	0.382659	0.606132	0.234939
Ukiine03_ID018	Ukiine03_cmb_ID017	U		1091.3	279.82 Win005_C02	18		FALSE	NA	NA	2.31048	1.08643	1.77112	1.12861	1.298	1.43796	1.0302	NA	1.23615	1.21489	1.69578	1.52894	1.25906	1.61229	0.480628	0.548008	0.493158	0.449023	0.522942	0.407547	0.511974	1.02912	0.648809	0.949005	1.12876	0.7754	0.712921	0.991517	1.97102	1.1391	1.02385	1.18865	0.927412	1.17268	1.78162	0.422432	0.704625	0.734581	0.688415
Ukiine03_ID019	Ukiine03_cmb_ID018	I	Alanine (2TMS)	1092.7	280.25 Win005_C03	19	Alanine (2TMS)	TRUE	c00041|c00133|c01401	l-alanine	2.42398	0.929095	0.780098	0.792835	0.832513	0.535412	0.818325	0.780093	0.775922	0.968698	0.998853	3.93121	0.622681	0.68373	0.447853	0.187332	0.321923	0.227237	0.262399	0.122658	0.277708	0.635953	0.637628	0.932156	0.529836	0.486724	0.546392	0.46423	1.20903	0.962105	0.996887	0.675752	0.957452	1.21695	1.01883	0.263281	0.432976	1.30726	1.13259
Ukiine03_ID020	Ukiine03_cmb_ID019	U		1094.1	280.82 Win005_C04	20		FALSE	NA	NA	0.179433	1.26249	0.581584	0.977218	0.587605	0.781595	1.04516	0.881867	0.971107	1.32526	0.671888	1.30428	0.741956	1.13179	0.929377	1.0894	0.540789	0.970194	1.44189	0.856344	1.4879	1.47926	1.4697	0.783266	1.29234	1.15169	1.11781	0.928771	0.856301	1.94822	1.5471	0.757641	1.11114	1.388	1.1657	0.821996	0.935397	1.27796	0.679297
Ukiine03_ID021	Ukiine03_cmb_ID020	U		1096.7	281.72 Win005_C05	21		FALSE	NA	NA	0.1488	2.00051	1.19664	1.20924	1.37801	1.16745	1.55821	1.31111	1.25707	1.77987	1.37002	3.59191	1.31012	1.23605	0.91085	0.810313	0.784244	0.765507	0.79843	0.68363	0.831627	1.20769	1.67277	1.10937	0.981901	0.828349	0.878572	0.854564	1.15009	1.08552	1.11047	0.994163	1.01747	1.13364	1.1239	0.653219	0.850268	1.23776	0.813821
Ukiine03_ID022	Ukiine03_cmb_ID021	U		1099.8	282.84 Win005_C06	22		FALSE	NA	NA	0.00358783	2.25309	0.439564	0.734285	0.647371	0.653301	1.71732	0.733745	0.822283	2.63371	0.999992	3.42937	0.606728	0.503336	0.470931	0.357619	0.449535	0.912135	0.741406	0.354876	0.625376	0.840764	2.08649	0.985478	0.63346	0.765183	0.959902	0.721243	0.718057	1.04128	0.917648	1.10282	0.727704	1.06159	0.769944	0.569781	0.699089	0.864224	0.39865
Ukiine03_ID023	Ukiine03_cmb_ID022	A2	\n-Butylamine, N,N-bis(trimethylsilyl) \""	1102.3	283.71 Win005_C07	23	\n-Butylamine, N,N-bis(trimethylsilyl) \""	TRUE	NA	NA	0.158041	1.56775	0.949855	0.950223	0.897511	0.979498	1.50982	0.964048	0.886659	1.59584	0.8164	1.72561	0.858542	1.02157	0.796343	0.956331	0.659284	0.769607	1.08246	0.710843	1.04384	1.1712	1.62605	0.741891	0.899233	0.754321	0.954555	0.902151	1.03893	1.2034	0.925783	0.902034	0.905147	0.896042	1.1191	1.03203	0.861641	1.07593	0.796786
Ukiine03_ID024	Ukiine03_cmb_ID023	U		1103.7	284.24 Win005_C08	24		FALSE	NA	NA	0.078203	1.54192	1.02531	0.796575	0.8014	0.953344	1.84636	1.21866	1.11676	2.14452	1.22974	0.499107	1.09633	0.94246	0.576224	1.421	0.528018	0.81555	1.12196	1.36434	0.942857	0.767527	1.11483	0.902316	0.933824	1.32388	0.731871	1.1089	0.711003	0.665265	0.473486	0.719998	0.68447	0.918697	0.873051	0.405262	0.861145	0.553019	0.548758
Ukiine03_ID025	Ukiine03_cmb_ID024	I	Hydroxylamine (3TMS)	1111.1	286.33 Win006_C01	25	Hydroxylamine (3TMS)	TRUE	c11598|c00192	hydroxylamine	0.106151	1.34092	1.0756	0.723375	1.00249	1.03715	1.57193	1.36458	1.27012	1.58157	0.840335	1.51046	1.25069	1.41678	1.2814	1.81887	1.1521	1.40298	1.38634	1.49566	1.63954	1.07733	1.46488	0.535493	0.790837	0.877269	0.927553	0.890913	1.53595	1.09137	0.881224	1.09679	0.882008	0.842337	1.13001	0.566863	0.933984	0.736783	0.673395
Ukiine03_ID028	Ukiine03_cmb_ID025	A2	Oxalic acid (2TMS)	1119.8	289.88 Win007_C01	26	Oxalic acid (2TMS)	TRUE	c00209	oxalic acid	0.249223	1.5514	0.819779	1.15859	1.02332	0.946329	1.19024	1.24776	0.82597	1.44587	0.745765	2.83337	0.754028	1.31739	1.84541	6.10861	0.879046	2.37792	3.18252	4.80164	7.93571	1.31797	1.87385	0.872588	0.667424	1.46494	1.56669	1.49298	0.92123	1.11006	1.07268	2.26194	1.31978	1.15959	1.28504	6.18632	2.27488	1.75286	1.40534
Ukiine03_ID029	Ukiine03_cmb_ID026	U		1123	291.04 Win007_C02	27		FALSE	NA	NA	0.00863382	1.72799	0.507992	0.823042	0.489422	0.628792	1.5366	0.774139	0.726506	1.77677	0.4611	1.88989	0.553444	1.0937	0.636186	1.32395	0.330454	0.728361	1.30916	0.954859	1.44473	1.57244	1.99386	0.565647	1.11834	0.852078	1.1109	0.936233	0.776239	1.87882	1.03536	0.818807	0.964105	1.21952	1.26527	1.06368	0.579853	0.94311	0.473385
Ukiine03_ID030	Ukiine03_cmb_ID027	U		1125.5	291.87 Win007_C03	28		FALSE	NA	NA	0.0447063	1.49479	0.727004	0.845493	0.790619	0.815846	1.21883	0.884463	0.933989	1.31008	0.84998	1.94748	0.840567	0.766371	0.656933	0.553121	0.52882	0.601616	0.779756	0.389303	0.529884	0.967846	1.47597	0.678389	0.718736	0.668956	0.619272	0.606202	0.832227	1.08185	0.938468	0.656827	0.792974	0.868939	0.81874	0.533755	0.688108	0.933471	0.602443
Ukiine03_ID031	Ukiine03_cmb_ID028	U		1128.6	292.97 Win007_C04	29		FALSE	NA	NA	0.0251443	1.38364	0.894358	0.912245	0.766254	0.900485	1.38659	1.0313	0.769051	1.55315	0.716849	1.21118	0.867332	0.925628	0.633658	0.992759	0.475646	0.540683	1.01279	0.544547	0.793972	1.1342	1.35438	0.693678	0.601868	0.660997	1.01154	0.672006	0.757711	0.942626	0.646727	0.912908	0.851871	0.648208	0.662927	0.567796	0.514265	0.568325	0.364308
Ukiine03_ID032	Ukiine03_cmb_ID029	U		1128.9	293.14 Win007_C05	30		FALSE	NA	NA	1.19606	1.37964	1.55259	1.50518	1.23174	1.77841	1.89044	1.63398	1.32358	1.82863	1.50177	2.28228	1.47225	1.8633	2.69388	3.30208	2.24403	3.58236	2.44924	4.15559	3.57045	2.13503	3.97142	1.85643	2.20623	2.23199	1.6937	2.04681	3.09446	2.55497	2.34965	2.06166	2.20667	2.47145	1.95878	4.82702	2.22558	2.06888	2.62852
Ukiine03_ID033	Ukiine03_cmb_ID030	I	1134_Dihydrouracil[2TMS]	1132	294.2 Win007_C06	31	1134_Dihydrouracil[2TMS]	TRUE	c00429|c03919	5,6-dihydrouracil	0.140136	1.23492	0.420846	0.495867	0.704087	0.572915	0.618701	0.722196	0.74808	1.10354	0.567561	1.376	0.68588	0.631574	0.537525	0.529374	0.344602	0.456987	0.821882	0.41377	0.664251	1.0619	1.3188	0.622107	0.555231	0.706291	0.711597	0.577343	0.762394	1.29525	1.00938	0.794399	0.857476	0.906513	0.575472	0.235716	0.419718	0.51077	0.475851
Ukiine03_ID034	Ukiine03_cmb_ID031	U		1134.3	295 Win007_C07	32		FALSE	NA	NA	0.224739	1.08158	0.827217	0.84737	0.783326	0.83855	1.20478	0.832807	0.888131	1.19589	0.749103	1.32401	0.816674	0.821543	0.849176	0.832556	0.700549	0.793756	1.01378	0.780991	1.01444	0.937668	1.21967	0.725701	0.858289	0.751698	0.790049	0.816981	0.899404	1.12308	0.931648	0.737421	0.856863	0.859153	0.857558	0.949797	0.877946	1.04571	0.842891
Ukiine03_ID035	Ukiine03_cmb_ID032	U		1136	295.63 Win007_C08	33		FALSE	NA	NA	0.141403	1.64963	0.873418	0.978482	0.889201	0.937216	1.40674	1.06036	0.78679	1.51299	0.779835	1.93689	0.905626	0.961964	0.818866	0.977322	0.611142	0.589555	0.971447	0.6276	0.928714	1.10715	1.74071	0.708999	0.730212	0.698725	0.713729	0.669942	0.906512	1.00612	0.801926	0.784759	0.918448	0.754201	0.735647	0.701253	0.5704	0.763967	0.583534
Ukiine03_ID036	Ukiine03_cmb_ID033	U		1138.5	296.52 Win007_C09	34		FALSE	NA	NA	0.165248	1.41955	0.712657	0.749872	0.713459	0.781226	1.44243	0.961564	0.909047	1.5686	0.829405	2.61575	0.849648	0.803319	0.56754	0.721764	0.458773	0.508322	1.00517	0.542714	0.896798	1.03377	1.60727	0.658352	0.663698	0.665434	0.527585	0.644336	0.914751	1.19305	0.793193	0.563069	0.847913	0.850194	0.736986	0.591411	0.58787	0.743818	0.518326
Ukiine03_ID037	Ukiine03_cmb_ID034	U		1144.7	298.65 Win008_C01	35		FALSE	NA	NA	0.399032	2.73359	0.935122	1.5723	1.84898	0.977421	1.1916	1.22712	1.57455	1.91227	1.10435	4.94246	1.01509	1.22935	0.91789	0.507174	0.684098	0.905798	1.29881	0.489673	0.690282	2.17333	1.8907	1.42812	1.46863	1.3484	1.52675	1.13432	1.93481	1.80731	2.58793	2.04796	1.57206	1.77503	2.29375	0.762373	1.39895	1.05958	0.774755
Ukiine03_ID038	Ukiine03_cmb_ID035	U		1146.4	299.31 Win008_C02	36		FALSE	NA	NA	0.465407	2.33458	1.33704	0.943167	1.41846	2.09565	1.18548	1.23627	1.60455	2.57956	1.15937	4.26396	0.777023	0.937198	0.357398	1.69025	0.0969746	0.508867	2.81392	0.688667	1.12998	1.30828	1.42411	0.853861	0.991102	1.68761	0.249348	0.628393	1.40271	1.48078	0.951609	0.676086	0.924352	0.754079	0.536226	0.485962	0.549214	0.302588	0.402519
Ukiine03_ID039	Ukiine03_cmb_ID036	U		1152.1	301.3 Win008_C03	37		FALSE	NA	NA	0.308775	1.13416	0.606446	0.635151	0.599621	0.689975	1.02269	0.847789	0.645192	1.0636	1.02372	1.24879	0.758039	0.752113	0.63989	0.781611	0.689473	0.874705	0.52812	0.572427	0.570571	0.982811	1.13927	0.542362	0.564988	0.65151	0.611818	0.53972	0.971752	0.718584	0.628846	0.695135	0.739445	0.743266	1.01973	0.37435	0.89735	0.794029	0.825811
Ukiine03_ID040	Ukiine03_cmb_ID037	M1	M000000_A123002-101_CONT_1228.8_EIQTMS_	1154.4	302.07 Win008_C04	38	M000000_A123002-101_CONT_1228.8_EIQTMS_	TRUE	NA	NA	0.330892	1.22306	1.5808	1.52055	1.18944	1.15513	2.12749	1.39633	2.20578	1.52505	1.29631	2.47252	0.946585	1.01628	0.7929	0.641002	0.665044	0.732704	1.81629	0.88308	1.72829	0.788874	1.37825	1.07302	1.7274	1.18683	0.75875	1.3481	1.43407	2.3307	1.60837	0.705556	0.822475	1.08995	0.960474	2.53892	0.895449	1.41994	0.785515
Ukiine03_ID041	Ukiine03_cmb_ID038	U		1156.9	303.03 Win008_C05	39		FALSE	NA	NA	0.593954	3.65093	1.06601	1.20535	1.36336	0.848166	1.24239	1.38542	1.65289	1.90255	2.01407	6.94789	1.15365	0.945873	0.858398	0.753019	0.791594	0.65895	0.87903	0.591657	0.795521	1.26702	2.1418	0.875536	1.3121	2.02203	0.736459	0.845063	1.403	1.54031	1.10225	0.896229	0.940859	1.80245	1.55024	1.06304	0.804188	1.41897	0.83918
Ukiine03_ID042	Ukiine03_cmb_ID039	U		1159.2	303.83 Win008_C06	40		FALSE	NA	NA	0.00236162	3.00603	1.04252	1.26124	1.11812	1.15219	2.87963	1.15372	0.867418	3.63808	0.672382	5.46961	0.602319	1.38533	0.310956	1.28042	0.103038	0.742195	1.71755	0.600511	1.17242	1.41046	1.84867	1.11457	1.02984	1.24225	1.60194	1.56114	1.31883	1.75446	0.799046	2.13583	0.70253	1.21045	1.80438	1.6109	0.75047	0.53954	0.399756
Ukiine03_ID044	Ukiine03_cmb_ID041	U		1167.9	306.88 Win009_C02	42		FALSE	NA	NA	0.548714	0.94005	0.600033	0.432177	0.810802	0.851359	0.608302	0.826022	1.23972	0.778474	0.774224	0.419123	0.912108	0.612189	0.879572	0.643646	0.627203	0.63316	1.47069	0.661123	1.21571	1.00551	1.165	0.854169	0.904682	1.00301	0.439672	0.64035	0.740897	2.23366	1.82835	0.586868	1.10163	1.226	0.779402	0.937339	1.06435	1.44637	1.02357
Ukiine03_ID045	Ukiine03_cmb_ID042	U		1172.5	308.54 Win009_C03	43		FALSE	NA	NA	0.207429	0.928392	0.665176	0.795494	0.681473	0.781516	1.13695	0.590656	0.982159	1.12294	0.71757	4.18636	0.690556	1.16724	0.768874	0.553568	0.322378	0.435301	1.18556	0.564018	0.905003	0.982002	1.176	0.603329	0.534792	0.631912	1.24901	0.708112	0.954272	2.21519	1.33074	0.757341	0.948491	1.20425	0.992956	0.986723	0.580261	1.24864	0.83921
Ukiine03_ID046	Ukiine03_cmb_ID043	U		1176.4	309.9 Win009_C04	44		FALSE	NA	NA	0.0196395	1.18425	0.947879	0.929642	0.870346	1.08297	1.20543	0.850437	0.926212	1.37727	0.797398	4.20984	0.833168	1.27863	0.592165	0.894786	0.305928	0.488816	1.19483	0.628879	0.889741	1.16532	1.12566	0.708412	0.815079	0.8363	0.932119	0.834914	1.1752	1.7395	1.12225	0.862285	1.09514	1.07515	0.958274	0.687482	0.507696	0.935658	0.653353
Ukiine03_ID047	Ukiine03_cmb_ID044	U		1181.5	311.73 Win010_C01	45		FALSE	NA	NA	0.0941645	1.29857	0.904083	0.899984	0.929493	0.836111	1.1194	0.749188	0.913265	1.23752	0.780102	1.51927	0.729404	0.930919	1.0363	0.685348	0.941507	1.19975	0.893279	0.699548	0.987529	1.16102	1.42228	0.661813	0.805292	0.564085	1.26704	0.862901	0.899082	1.3437	1.3644	1.36932	0.903683	1.014	1.02358	0.926707	0.984949	1.22337	0.854985
Ukiine03_ID048	Ukiine03_cmb_ID045	U		1182.6	312.06 Win010_C02	46		FALSE	NA	NA	0.0649521	2.14463	0.227451	0.108504	2.27698	0.620536	0.182169	0.900833	0.222317	2.81448	0.4054	1.32582	1.43919	0.758244	2.65293	10.2142	2.0378	4.85996	1.87051	5.7716	2.5556	2.50261	2.37125	0.588295	0.163136	1.32671	1.5144	0.690092	0.312488	0.319843	0.782596	3.6264	2.76838	0.893397	0.112806	0.0495879	0.107741	0.129125	0.343983
Ukiine03_ID049	Ukiine03_cmb_ID046	U		1186	313.29 Win010_C03	47		FALSE	NA	NA	0.383798	2.21584	0.984719	1.40875	1.22126	0.929611	1.03626	1.03544	1.72463	1.34038	1.51507	3.94908	1.89951	1.64148	1.18614	0.516956	0.72296	0.606999	0.814199	0.724624	0.934169	1.37756	1.76085	0.9671	1.0128	0.788385	0.432418	0.879622	1.02967	2.4498	1.76971	0.738485	1.38978	1.64177	1.69176	1.04026	0.950618	2.99243	1.3216
Ukiine03_ID050	Ukiine03_cmb_ID047	U		1186.6	313.52 Win010_C04	48		FALSE	NA	NA	2.64542	2.30821	1.04096	1.02947	1.04789	1.20199	1.35558	1.41374	1.64367	2.273	1.89975	10.1723	0.95524	1.08341	0.280748	0.414663	0.263851	0.290534	0.64496	0.418723	0.693032	1.02284	2.71057	1.53236	1.13795	0.939819	0.476057	0.741225	2.18135	1.83051	1.65418	0.581534	1.33946	1.85672	1.76372	0.564275	0.921239	1.57055	0.919389
Ukiine03_ID051	Ukiine03_cmb_ID048	U		1189.1	314.38 Win010_C05	49		FALSE	NA	NA	NA	2.77538	0.929748	2.20602	4.60547	0.834168	1.01247	0.636875	1.13425	2.88908	3.91134	132.739	1.20094	2.71759	0.640521	0.133626	0.0550534	1.73359	1.95165	0.191141	2.35845	2.3325	1.80826	1.99955	0.516651	1.77013	8.44043	3.83189	2.79716	5.10943	1.51208	6.07017	1.26116	1.23195	5.7186	2.28179	0.788279	0.886845	0.79867
Ukiine03_ID052	Ukiine03_cmb_ID049	U		1191.1	315.08 Win010_C06	50		FALSE	NA	NA	0.835795	3.36476	1.52961	1.28972	1.63718	1.43535	1.0609	1.62842	1.79739	2.23227	1.93349	6.40756	2.0108	1.7927	0.886343	0.947259	0.635771	0.63827	0.990309	0.644748	0.947293	1.46512	2.32115	1.20962	1.14444	0.790146	0.656189	0.718354	1.54327	1.88026	1.56313	0.863067	1.4743	1.83811	1.63373	0.55305	0.676235	1.57411	0.989505
Ukiine03_ID053	Ukiine03_cmb_ID050	U		1195.4	316.58 Win010_C07	51		FALSE	NA	NA	0.0778855	2.21096	1.11735	2.19774	1.12469	1.45436	1.17493	1.32374	0.938695	1.87764	0.95955	3.55209	1.09473	1.10927	0.597535	1.12105	0.466313	0.683893	0.911972	0.672449	1.12612	1.73443	1.71213	0.902324	0.715899	0.822291	1.07515	0.846566	0.779443	0.953853	0.802909	1.27549	1.08773	0.992685	0.667764	0.332519	0.275381	0.00335381	0.37294
Ukiine03_ID054	Ukiine03_cmb_ID051	U		1199.9	318.17 Win010_C08	52		FALSE	NA	NA	0.881985	1.46814	0.993797	1.69823	0.842197	1.6825	1.25015	1.96447	1.13279	1.34691	1.11442	3.81906	1.65807	1.24602	0.838192	0.872801	0.40906	0.303832	2.0394	0.723979	1.06227	0.975006	1.0883	1.52407	0.917357	1.0547	0.323152	1.09194	1.06662	2.69384	0.980092	0.391966	0.863947	1.23993	1.11856	1.17882	0.615158	1.23167	0.611814
Ukiine03_ID055	Ukiine03_cmb_ID052	I	\Valine, DL- (2TMS)\""	1206.2	320.19 Win011_C01	53	\Valine, DL- (2TMS)\""	TRUE	c06417|c16436|c00183	l-valine	1.46177	1.1388	1.1728	0.979485	1.4035	1.10263	0.8903	1.6034	2.31827	2.86015	4.03322	6.23041	1.50935	2.12022	1.44008	0.43446	0.64442	0.605367	0.823368	0.567575	0.679338	0.716653	0.606018	0.941949	0.648695	0.494318	0.583851	0.478311	2.92439	1.34998	0.953041	0.753246	1.32586	1.31609	1.73971	0.474511	0.572174	0.999788	1.02732
Ukiine03_ID056	Ukiine03_cmb_ID053	U		1209.3	321.22 Win011_C02	54		FALSE	NA	NA	0.290494	1.1369	0.764802	0.746494	0.857906	0.796108	0.853758	0.859968	1.08773	0.994206	0.897577	1.98408	0.832123	0.876634	0.81177	0.703099	0.587925	0.644497	1.10527	0.633309	0.973374	0.98159	1.19856	0.822383	0.776102	0.782067	0.609634	0.641121	0.990534	1.45373	1.14909	0.640188	0.919812	0.95773	0.868358	0.658048	0.785031	0.985424	0.873232
Ukiine03_ID057	Ukiine03_cmb_ID054	U		1214.7	322.92 Win011_C03	55		FALSE	NA	NA	0.352835	3.55261	1.23047	1.69052	2.25107	1.15464	1.23181	1.38509	1.56207	1.73697	2.14461	1.92276	2.64602	2.11068	1.07789	0.720067	0.713992	0.922082	1.00527	0.668963	0.944875	2.19746	2.48683	1.30556	1.13197	1.16535	0.691797	1.18416	1.1411	1.82057	1.56181	1.27572	1.92657	1.60918	1.83203	0.803131	0.894553	1.44343	0.631277
Ukiine03_ID058	Ukiine03_cmb_ID055	U		1220.6	324.84 Win011_C04	56		FALSE	NA	NA	0.208586	1.6019	1.68644	0.790339	1.05319	2.08024	1.95658	0.728148	0.660417	1.1368	0.958181	3.71102	1.1583	2.17139	1.3765	0.686247	0.28312	1.30394	1.60999	0.524522	0.972107	0.584043	0.880618	2.54545	0.339155	1.64031	2.26907	1.12326	1.60844	2.07275	1.3539	2.07411	0.543182	1.63854	1.69943	5.68363	2.07908	0.474459	0.425543
Ukiine03_ID059	Ukiine03_cmb_ID056	U		1223.5	325.71 Win011_C05	57		FALSE	NA	NA	0.135084	1.51022	0.941604	1.04857	1.40364	0.896566	0.816649	1.14555	1.1974	1.12946	1.16505	2.59773	0.959148	0.778286	0.761845	0.82479	0.664083	0.779376	0.941893	0.435649	1.09905	1.24994	1.57176	1.18389	0.846581	1.03872	1.28342	0.83967	1.13331	1.12759	0.883781	1.1111	1.22438	1.12718	0.812579	0.362177	0.551011	0.816004	0.770917
Ukiine03_ID060	Ukiine03_cmb_ID057	M2	PR_MST_N-containing_1224.7	1224.7	326.07 Win011_C06	58	PR_MST_N-containing_1224.7	TRUE	NA	NA	0.0837152	1.00594	0.837028	0.843132	0.806034	0.803467	1.13241	0.810524	0.812112	1.10544	0.768893	1.10249	0.753179	0.868293	0.699606	0.796568	0.642242	0.787906	0.728592	0.652726	0.872599	0.925926	0.973133	0.780814	0.801978	0.686355	1.11625	0.7952	0.765174	0.696769	0.692386	0.953396	0.75617	0.744825	0.809814	0.66762	0.666872	0.675545	0.629629
Ukiine03_ID061	Ukiine03_cmb_ID058	U		1226.3	326.57 Win011_C07	59		FALSE	NA	NA	0.0641536	0.682636	0.972994	0.678587	0.637674	1.00429	1.16322	0.589371	0.626045	1.11052	1.03823	0.597278	0.829635	0.969845	1.13286	0.945225	1.16632	1.17239	0.804165	0.818986	0.709036	0.578928	0.612754	0.959098	0.754775	0.685003	3.00946	0.923577	0.82436	0.686532	0.939784	1.73601	0.579323	0.817036	0.906439	1.05264	0.854956	0.679783	0.743673
Ukiine03_ID062	Ukiine03_cmb_ID059	U		1229.8	327.66 Win011_C08	60		FALSE	NA	NA	0.0125733	1.66368	0.493565	3.50757	0.320364	0.625986	2.6488	0.502589	0.523816	1.92867	0.464153	26.8777	0.391898	0.825045	0.398164	0.195126	0.203547	0.420151	0.401742	0.268577	0.260174	0.984565	1.95285	0.475205	0.539401	0.545356	0.967522	1.08946	0.63351	0.938021	0.379999	1.6482	0.38651	0.445068	0.706582	0.172799	0.365554	0.706494	0.518018
Ukiine03_ID063	Ukiine03_cmb_ID060	U		1239.2	330.69 Win012_C01	61		FALSE	NA	NA	0.132576	1.27442	0.700647	0.745601	0.582902	0.727524	1.39495	0.781172	0.74159	1.95392	0.538091	0.781006	0.895726	1.13302	0.47581	1.08539	0.397387	0.933341	0.888174	0.73284	1.18445	2.00381	1.33017	0.666884	0.597305	1.21223	1.26313	0.726187	1.14404	1.04315	0.646135	1.19863	1.03612	0.78751	0.940384	0.543205	0.891862	0.885383	0.867355
Ukiine03_ID064	Ukiine03_cmb_ID061	A2	Urea (2TMS)	1242.7	331.78 Win012_C02	62	Urea (2TMS)	TRUE	c00086	1092:urea (2tms)	0.772568	1.61096	3.36047	1.70798	1.94144	2.98401	1.91104	2.1533	1.93105	1.84272	3.69329	32.2412	2.05519	2.62702	1.42247	0.958138	1.5755	1.11096	0.779982	1.4645	0.795399	1.19976	1.78329	2.38912	2.52544	1.72886	1.18854	2.37191	5.2899	0.980804	2.09356	1.74729	2.57789	3.34366	4.88553	0.60434	0.87131	1.68588	1.37277
Ukiine03_ID065	Ukiine03_cmb_ID062	U		1247.7	333.44 Win012_C03	63		FALSE	NA	NA	0.176379	0.960833	0.757321	0.597504	0.679419	0.729294	0.920085	0.888556	0.87877	0.994104	0.69093	1.36407	0.843167	0.787799	0.755406	0.819288	0.790305	0.769235	0.823674	0.701609	0.951545	0.916657	0.930517	0.677287	0.702123	0.615833	0.774761	0.65845	0.721633	0.75222	0.588959	0.750338	0.857041	0.742081	0.611782	0.592343	0.721369	0.739447	0.691201
Ukiine03_ID066	Ukiine03_cmb_ID063	U		1249.3	333.91 Win012_C04	64		FALSE	NA	NA	5.3867	1.92566	1.87199	1.6587	2.30821	1.79733	1.28952	2.38024	2.41703	1.62411	2.37597	3.24951	1.932	2.02643	0.592756	0.340145	0.488741	0.294067	0.528053	0.377718	0.422146	2.12817	1.85412	2.38784	1.7615	2.01849	2.10921	1.74866	2.47625	2.44602	2.66295	1.39088	2.04805	2.13401	1.9134	0.345684	0.535381	0.646025	0.63346
Ukiine03_ID067	Ukiine03_cmb_ID064	I	Phosphoric acid (3TMS)	1260	337.26 Win013_C01	65	Phosphoric acid (3TMS)	TRUE	c00009	1096:phosphoric acid	1.07951	1.79468	1.68289	2.1482	2.03164	1.6036	1.84773	1.55829	0.567975	0.89792	0.694581	1.98994	1.32004	1.34679	0.878278	1.20571	2.33728	1.63864	0.956257	1.45196	1.09842	1.1347	1.71797	1.36928	1.88022	1.00569	0.977957	1.57168	1.46042	0.924062	0.730302	1.31929	1.45179	0.686577	1.81228	0.69145	0.995475	1.73759	1.33345
Ukiine03_ID068	Ukiine03_cmb_ID065	I	\Leucine, DL- (2TMS)\""	1261.9	337.89 Win013_C02	66	\Leucine, DL- (2TMS)\""	TRUE	c16439|c00123|c01570	l-leucine	0.553161	0.485191	0.558111	0.155115	0.121355	0.515008	0.344406	0.832145	1.45619	1.93405	2.81041	1.60493	0.677159	1.2126	0.391592	0.527314	0.294418	0.406795	1.2662	0.356066	0.665459	0.528607	0.215016	0.537632	0.31313	0.402832	0.37878	0.232963	2.75951	1.22171	0.532938	0.467865	0.925852	0.940151	1.2822	0.849702	0.735412	0.70004	1.03679
Ukiine03_ID069	Ukiine03_cmb_ID066	U		1280.4	343.77 Win014_C01	67		FALSE	NA	NA	4.10466	2.06463	2.96828	1.21867	9.51111	3.30043	0.489217	2.15402	4.09588	1.0975	1.04441	0.0499329	4.98791	1.42376	17.6157	0.979475	19.2613	7.3885	2.57104	5.30145	5.46162	1.00256	6.59906	13.6018	1.93744	3.17019	3.82105	1.65556	2.42842	4.42697	7.10264	1.85136	2.79249	8.39108	1.53983	14.4329	12.0654	12.885	7.26926
Ukiine03_ID070	Ukiine03_cmb_ID067	I	Isoleucine (2TMS)	1283.6	344.76 Win014_C02	68	Isoleucine (2TMS)	TRUE	c16434|c00407|c06418	l-isoleucine	1.48703	0.656554	0.93685	0.831543	1.25747	0.905484	0.711777	1.32256	2.12697	2.71914	4.51571	2.38199	0.973822	1.90626	2.77346	0.34501	0.572998	0.46334	0.783366	0.4564	0.611965	0.457453	0.387401	0.791196	0.551182	0.349426	0.508209	0.391858	4.03221	1.08336	0.664908	0.55177	1.08008	1.15689	2.0868	0.421656	0.487807	1.27534	0.897418
Ukiine03_ID071	Ukiine03_cmb_ID068	U		1285.2	345.29 Win014_C03	69		FALSE	NA	NA	0.293787	1.46639	0.6878	0.84939	0.754274	0.70604	1.53707	0.824281	1.02862	1.16625	0.811835	1.51143	0.737384	0.691067	1.30779	0.736536	1.09518	0.842665	0.920293	0.699189	1.10802	0.826674	1.59489	0.715227	0.718145	0.718893	0.647961	0.620603	0.934814	1.07591	0.840995	0.628998	0.684611	0.965756	0.834759	0.93566	0.990106	1.3898	1.09641
Ukiine03_ID073	Ukiine03_cmb_ID070	I	Nicotinic acid (1TMS)	1295.2	348.45 Win015_C02	71	Nicotinic acid (1TMS)	TRUE	c00253|d00049	nicotinic acid	2.38598	0.759796	1.01418	1.0057	2.01663	1.31073	1.16734	1.9399	2.12304	2.59276	3.96365	8.46965	2.13699	2.04651	1.58132	1.08506	1.25462	0.918387	1.89252	1.0958	1.25289	1.09249	1.06257	1.50698	1.14547	1.08772	1.0298	0.981913	1.95332	1.97017	1.43302	0.990334	1.38477	1.6773	1.78976	0.76642	0.943082	0.754331	1.40018
Ukiine03_ID074	Ukiine03_cmb_ID071	I	Glycine (3TMS)	1299	349.68 Win015_C03	72	Glycine (3TMS)	TRUE	d00011|c00037	glycine	4.0796	1.86714	2.0347	2.46441	2.45737	2.0284	1.77978	2.07361	2.63192	3.544	5.5838	19.6759	2.29801	2.08881	1.22109	0.349974	1.73061	0.606128	0.575551	0.618633	0.51349	1.4478	1.83799	3.11465	1.68444	1.75034	1.42656	1.64023	3.18042	2.03505	2.52735	1.4562	2.40757	2.77503	2.56462	0.525635	1.23199	3.45535	1.80949
Ukiine03_ID078	Ukiine03_cmb_ID073	U		1327.7	357.98 Win016_C01	74		FALSE	NA	NA	0.711374	1.62988	0.924704	0.911096	1.22364	0.853691	0.994077	1.27429	1.0252	1.08399	1.25627	2.85214	1.34293	1.30342	0.779731	0.487039	0.627704	0.523577	0.807155	0.492471	0.764864	1.11315	1.48315	0.889211	0.717303	0.806582	1.24086	0.787466	0.998633	0.993234	1.07338	1.27907	1.40422	1.33545	1.21412	0.465794	0.620333	1.04304	0.926628
Ukiine03_ID079	Ukiine03_cmb_ID074	M1	M000000_A136002-101_MST_1337.3_EIQTMS_	1328.8	358.31 Win016_C02	75		TRUE	NA	NA	0.250218	1.01601	0.367931	0.347001	0.567677	0.961705	0.827956	0.57497	0.309733	1.7248	0.359655	0.384211	0.356071	0.37889	0.592929	1.01761	0.515942	0.881089	1.77385	0.720971	0.407867	0.585364	0.867856	0.324442	0.68378	0.487817	0.760349	0.838481	0.916247	0.958401	0.39751	0.915508	0.275705	0.394993	0.375552	1.08208	0.650556	0.406422	0.358519
Ukiine03_ID080	Ukiine03_cmb_ID075	M1	M000000_A136002-101_MST_1337.3_EIQTMS_	1329.1	358.44 Win016_C03	76		TRUE	NA	NA	1.45816	3.1109	1.81667	1.81776	1.83818	1.40928	1.11231	2.01099	2.14603	1.85332	1.7891	6.98526	1.9702	2.20388	0.69254	1.28679	0.380465	0.839457	1.10153	0.943621	1.50078	1.86195	2.0158	1.41063	1.20399	1.14652	0.655528	0.802998	1.26496	1.83412	1.53533	0.90169	1.85741	1.90585	2.0489	0.732474	0.771671	1.422	0.993219
Ukiine03_ID081	Ukiine03_cmb_ID076	A2	Itaconic acid (2TMS)	1331.2	358.97 Win016_C04	77	Itaconic acid (2TMS)	TRUE	c00490	itaconic acid	1.33104	1.86825	1.13687	0.989202	1.43027	1.28482	1.3668	1.27866	1.16049	1.88162	1.00676	2.49186	0.680621	1.28537	0.4384	1.11251	0.261361	1.35234	2.01932	0.76766	1.31757	1.34808	1.65004	0.886707	1.14857	1.38067	0.0918469	1.56267	1.77788	1.22631	1.21125	0.92999	1.20314	0.947458	1.57536	1.1836	1.14627	0.566062	0.531161
Ukiine03_ID082	Ukiine03_cmb_ID077	I	Fumaric acid (2TMS)	1338.5	361.1 Win016_C05	78	Fumaric acid (2TMS)	TRUE	c00122|d02308	fumaric acid	4.73218	1.85326	1.77203	1.64647	1.56793	1.8641	2.80069	1.85294	1.48963	1.58775	1.50426	4.35773	1.21709	2.05578	1.3858	1.32758	1.27298	1.79585	1.58174	1.43462	1.5989	1.62194	2.08345	1.22988	1.29737	1.48052	0.804336	1.36988	1.99569	1.47562	1.46064	1.13017	1.44155	1.24059	1.65445	1.29658	1.37615	1.37073	1.38209
Ukiine03_ID083	Ukiine03_cmb_ID078	I	\Serine, L- (3TMS)\""	1345.8	363.02 Win016_C06	79	\Serine, L- (3TMS)\""	TRUE	c00740|c00716|c00065	l-serine	2.36163	1.78071	1.39167	1.36332	1.74271	1.39213	1.39259	1.54029	1.71963	3.2035	2.29854	3.38918	1.57364	1.69333	1.0976	0.353848	0.61348	0.450109	0.544662	0.426821	0.523683	1.10876	1.46586	1.41088	1.23492	1.15055	1.11776	1.1761	2.02392	1.47344	1.59605	1.33353	1.51055	1.68091	1.70666	0.465604	0.640731	1.34944	1.0471
Ukiine03_ID085	Ukiine03_cmb_ID079	I	Pipecolic acid (2TMS)	1362.8	368.1 Win017_C01	80	Pipecolic acid (2TMS)	TRUE	c00408	pipecolic acid	1.20134	1.33738	0.708754	0.50309	2.78858	0.549574	1.09072	3.718	4.07979	3.3881	3.24574	6.66192	3.39275	3.60823	0.0175311	0.00570663	0.00321148	0.00251529	0.00606766	0.00370115	0.00497697	1.53542	1.12228	2.49937	1.98522	1.11852	1.61589	1.8454	6.0993	2.20669	2.34617	3.03389	2.28688	2.1765	4.25562	0.00591984	0.00668159	0.0333393	0.00493609
Ukiine03_ID086	Ukiine03_cmb_ID080	I	\Threonine, DL- (3TMS)\""	1371.2	370.46 Win017_C02	81	\Threonine, DL- (3TMS)\""	TRUE	c12317|c05519|c00820|c00188	l-threonine	2.59685	1.5422	1.62909	1.33272	2.20686	1.5293	1.36702	2.00231	2.30888	3.46525	5.3568	5.52068	1.88762	2.19585	0.934076	0.300935	0.618093	0.412934	0.632994	0.383455	0.459894	0.898895	1.1496	1.73884	0.937682	0.860718	0.861704	0.858628	2.93113	1.43463	1.42698	0.970994	1.51097	1.75954	2.16902	0.518707	0.70259	1.90232	1.00903
Ukiine03_ID087	Ukiine03_cmb_ID081	U		1380.2	373.11 Win017_C03	82		FALSE	NA	NA	3.02914	5.51271	1.95475	1.46953	3.45547	2.57269	1.59192	2.20088	3.13443	3.08693	4.92311	3.67349	4.19558	2.23606	1.25759	1.1192	1.12235	0.999608	1.11967	0.693193	0.899691	2.23733	3.6746	1.95972	1.66299	1.36497	0.668101	1.15989	2.02867	2.40602	1.84758	1.23087	2.41588	2.59673	1.90645	0.339978	0.964524	1.11633	1.33658
Ukiine03_ID088	Ukiine03_cmb_ID082	I	Glutaric acid (2TMS)	1392	376.53 Win018_C01	83	Glutaric acid (2TMS)	TRUE	c00489	glutaric acid	7.42298	3.70442	15.9761	48.2877	11.2349	4.03805	5.319	18.6396	15.5488	1.15999	69.4173	344.071	8.19311	5.75832	29.0003	1.11085	11.7235	4.61691	6.15005	13.2563	2.96836	7.5367	2.25968	9.18461	5.16231	13.7773	96.6066	6.77109	33.5884	33.4141	39.3266	2.11118	11.3764	12.8821	4.85708	46.7492	3.18842	3.5115	4.30508
Ukiine03_ID089	Ukiine03_cmb_ID083	U		1407.6	380.82 Win018_C02	84		FALSE	NA	NA	1.34127	1.95772	1.62041	1.32011	1.43193	1.8409	1.10076	2.21464	1.99854	1.67957	1.5673	0.381088	2.37998	1.30241	1.49677	0.910766	0.77249	0.573746	0.606278	0.712144	0.887708	4.26657	5.18553	2.70576	2.10973	1.90169	2.89593	2.19103	1.06347	2.81718	2.02164	1.65663	2.58956	1.66257	1.43834	0.553964	0.642721	1.31286	1.45201
Ukiine03_ID090	Ukiine03_cmb_ID084	U		1413.6	382.38 Win019_C01	85		FALSE	NA	NA	0.11036	1.33283	1.00137	0.878604	0.967258	1.00922	1.24401	0.936471	0.924183	1.49758	0.989352	1.33307	0.857905	0.907	0.700053	0.773482	0.648909	0.847587	0.69586	0.609325	0.74389	0.981173	1.33373	0.851628	0.816108	0.685485	1.03082	0.916138	0.988776	0.789169	0.673338	1.04013	0.915343	0.782395	0.920045	0.538547	0.63805	0.632666	0.567419
Ukiine03_ID091	Ukiine03_cmb_ID085	I	\Alanine, beta- (3TMS)\""	1420	384.07 Win019_C02	86	\Alanine, beta- (3TMS)\""	TRUE	c00099|d07561	beta-alanine	1.06398	2.47663	1.09045	1.55596	1.27585	0.993624	1.07073	1.2532	1.48032	1.4485	1.52406	7.20119	1.43362	1.21497	1.31114	0.638538	1.23274	0.625673	0.681238	0.601417	0.699674	1.01746	1.94305	0.951414	0.791631	0.685253	0.496593	0.585229	1.47723	1.23225	1.20652	0.778394	1.20892	1.32155	1.40713	0.580624	0.789117	2.01447	1.14315
Ukiine03_ID092	Ukiine03_cmb_ID086	U		1429	386.46 Win019_C03	87		FALSE	NA	NA	17.8945	1.19153	1.90358	1.03775	3.17403	2.43191	0.047547	2.41688	6.4826	1.42562	8.38217	232.429	2.54936	1.80765	0.179197	0.267909	0.366812	0.394801	1.28678	0.228713	0.280789	0.106337	0.230588	1.54067	1.93542	1.13915	0.00501655	0.495276	3.78671	3.58916	3.40243	0.539722	1.59077	4.6121	4.26511	0.556288	1.11865	0.824381	0.943023
Ukiine03_ID093	Ukiine03_cmb_ID087	I	\Homoserine, DL- (3TMS)\""	1432.8	387.52 Win019_C04	88	\Homoserine, DL- (3TMS)\""	TRUE	c00263	l-homoserine	44.2255	2.47202	0.0612103	11.3422	0.00106654	0.019439	2.55219	0.156573	0.0196271	5.73141	2.04603	3306.46	0.00134637	0.00193715	NA	0.0130057	NA	3.51085e-05	0.0235091	0.234846	NA	0.18066	4.29474	0.385766	1.15068	0.040385	3.391	0.927981	15.7268	0.180386	1.26813	0.719501	0.221789	1.24996	4.28573	0.0308829	0.800466	52.7099	0.601925
Ukiine03_ID094	Ukiine03_cmb_ID088	U		1439.2	389.22 Win019_C05	89		FALSE	NA	NA	1.39655	1.63588	1.04297	1.1529	1.23232	1.23808	0.99025	1.26885	1.22099	1.69153	1.44994	4.58197	1.09166	1.19422	0.538815	0.90334	0.416906	0.583367	1.34758	0.745448	0.726297	1.155	1.46597	0.900903	0.865171	1.04366	0.37572	0.703733	1.73444	1.58332	1.05253	0.479447	1.05467	1.02808	0.918173	0.386002	0.552731	0.738565	0.563283
Ukiine03_ID095	Ukiine03_cmb_ID089	A2	\Piperidin-2-one, 3-amino- (2TMS)\""	1450.1	392.11 Win020_C01	90	\Piperidin-2-one, 3-amino- (2TMS)\""	TRUE	NA	1109:34294-79-6	0.155367	2.48281	1.98922	3.59355	4.06378	2.19829	4.42005	2.02138	1.69353	24.0269	36.6791	721.087	0.607457	2.54623	0.161762	0.157879	0.142561	0.124862	0.350402	0.0839644	0.19229	0.660544	1.50078	1.52053	1.36141	2.12635	3.08959	2.36192	22.6648	1.38361	0.720297	1.64839	0.5666	1.85828	11.4229	0.359991	0.121289	0.514786	0.214037
Ukiine03_ID096	Ukiine03_cmb_ID090	U		1453.2	392.9 Win020_C02	91		FALSE	NA	NA	0.402342	2.25383	0.841523	1.73286	1.71943	1.53228	1.48987	1.61605	1.69035	1.53313	1.30304	9.09199	0.923954	1.06594	0.527903	1.31644	0.619736	0.916078	2.01528	0.781078	1.71725	2.0267	1.86266	1.08715	1.44849	1.25256	1.5018	1.21768	1.74896	1.97848	1.76859	1.53153	1.60447	2.06921	1.26664	1.15624	0.337862	0.838218	0.74377
Ukiine03_ID097	Ukiine03_cmb_ID091	U		1455.8	393.6 Win020_C03	92		FALSE	NA	NA	7.96343	2.93302	1.53759	2.4729	1.84618	1.67882	2.14756	2.30669	1.5728	2.92686	1.185	13.5649	1.14063	1.5733	0.472293	1.09807	0.210557	0.592348	2.30893	0.506752	1.51732	1.83933	2.00151	1.36134	2.03704	1.39142	0.624546	1.40651	3.60184	2.41342	1.15002	0.872185	1.18143	1.48196	1.56717	0.860718	0.60417	0.413681	0.547373
Ukiine03_ID098	Ukiine03_cmb_ID092	U		1458.8	394.36 Win020_C04	93		FALSE	NA	NA	2.96001	2.07218	1.37857	1.37473	1.34731	1.64338	1.14864	1.40207	1.58691	1.89874	1.43332	7.07518	1.22882	1.18535	0.447284	0.873034	0.198984	0.375392	1.50475	0.495647	1.03729	1.81149	1.37654	1.20907	1.70787	1.40128	0.695869	0.825756	2.61697	2.73326	1.41456	0.75599	1.40297	1.47695	1.09685	0.511008	0.430552	0.805028	0.826676
Ukiine03_ID099	Ukiine03_cmb_ID093	I	\Malic acid, DL- (3TMS)\""	1470.9	397.28 Win021_C01	94	\Malic acid, DL- (3TMS)\""	TRUE	c00497|c00149|c00711	l-malic acid	0.836695	1.29617	1.77718	1.58116	1.4272	1.40493	1.55854	1.4932	1.52864	1.19216	1.38522	1.63138	1.6025	1.20955	3.19693	2.03268	3.41039	2.96099	2.69545	2.57646	1.93514	0.999535	1.62322	1.03384	1.21865	1.25229	1.1481	1.31945	1.0361	0.995404	1.39712	1.21075	1.53501	1.33114	1.07695	2.91708	2.64868	2.8834	2.14124
Ukiine03_ID103	Ukiine03_cmb_ID095	I	\Methionine, DL- (2TMS)\""	1512.1	408.31 Win022_C03	96	\Methionine, DL- (2TMS)\""	TRUE	c00073|c01733|c00855	1311:methionine2_2tms	4.18385	2.1093	2.16144	3.10846	3.3791	3.23759	3.13053	2.79489	2.30654	14.0268	16.4385	60.9547	1.45928	2.31052	1.24874	0.281851	0.206754	0.324775	0.672983	0.223574	0.311124	1.34136	2.43018	2.56164	1.72372	2.43208	2.11991	1.86019	10.5614	1.89352	1.45895	1.74165	1.34957	2.41263	6.02238	0.260927	0.335997	1.74275	0.407576
Ukiine03_ID105	Ukiine03_cmb_ID097	I	\Butyric acid, 4-amino- (3TMS)\""	1522.2	410.83 Win023_C02	98	\Butyric acid, 4-amino- (3TMS)\""	TRUE	c00334|d00058	4-aminobutyric acid	1.84941	0.637753	0.892807	1.34479	0.479843	0.544882	0.440723	0.724447	0.811848	1.19925	2.47171	1.58205	1.47448	0.914547	0.566454	0.14872	0.167943	0.116668	0.188914	0.077589	0.0739511	0.783031	0.34892	1.40331	0.743635	0.67358	0.650937	0.413498	2.53985	1.44661	1.69601	0.912503	1.49778	2.09718	1.65154	0.0654096	0.162917	0.71706	0.646557
Ukiine03_ID106	Ukiine03_cmb_ID098	U		1532	413.22 Win023_C03	99		FALSE	NA	NA	0.184478	1.30055	1.05018	1.0302	1.09034	1.0307	0.74735	1.50302	1.12974	1.22117	1.13254	3.8291	1.01504	1.22898	0.800825	1.47904	0.486356	0.867537	1.60091	1.00361	1.50997	1.41473	1.18262	1.11025	0.877399	1.13681	1.01589	0.961995	1.08759	1.40456	1.04492	1.12921	1.26332	1.25374	1.5768	1.30833	0.887941	1.07951	1.02948
Ukiine03_ID107	Ukiine03_cmb_ID099	U		1536	414.15 Win023_C04	100		FALSE	NA	NA	1.49988	0.202947	0.732718	0.392708	0.467119	0.376156	0.22237	0.61975	1.12679	0.205109	0.443456	0.252195	1.91589	0.481404	5.27087	3.76424	14.0726	4.06353	3.36428	4.90048	3.13821	1.03733	2.2556	2.18738	0.823589	1.48188	1.07543	1.04886	0.526802	1.0635	2.68209	1.37419	3.10772	1.60216	0.837764	3.81324	4.8432	12.3826	11.9879
Ukiine03_ID108	Ukiine03_cmb_ID100	A2	Threonic acid (4TMS)	1542.1	415.68 Win024_C01	101	Threonic acid (4TMS)	TRUE	c01620	l-threonic acid	24.9906	11.2999	16.2385	35.6535	56.7459	17.5441	NA	NA	26.0544	0.578326	135.955	106628	1.80104	NA	15.2611	0.161344	39.1236	44.531	6.26513	21.2266	7.01205	0.240849	10.6035	0.292062	0.357488	0.281138	3.7872	NA	6.26496	NA	10.3325	100.698	11.829	34.1693	0.615125	3.47521	2.44898	22.3832	19.7464
Ukiine03_ID109	Ukiine03_cmb_ID101	I	\Cysteine, DL- (3TMS)\""	1544.2	416.24 Win024_C02	102	\Cysteine, DL- (3TMS)\""	TRUE	c00736|c00793|c00097	l-cysteine	0.722508	2.93649	1.05867	1.8145	1.65641	1.23338	2.14583	1.63854	1.57985	4.69964	2.79152	2.12399	1.58012	1.89211	0.921917	0.790841	0.530386	0.738925	1.03879	0.502127	0.652813	1.49843	1.63541	1.22209	1.38329	0.809314	1.35376	1.05113	3.04256	1.88549	1.09875	1.30724	1.59602	1.47481	1.83365	0.752367	0.957328	1.10059	0.695618
Ukiine03_ID110	Ukiine03_cmb_ID102	M1	M000013_A157008-101_MST_1566.3_EISTR_	1547	416.87 Win024_C03	103		TRUE	NA	NA	1.74449	2.43066	0.865519	3.19268	2.79068	1.5442	2.49566	3.49765	2.26145	26.5288	9.35391	4265.44	2.00556	4.55845	0.241314	0.148219	0.179598	0.156358	0.214725	0.149929	0.14316	0.930319	2.05207	1.38215	2.23535	0.515866	0.938585	1.76672	10.1754	1.74732	0.88089	1.25725	1.81406	2.27072	5.02656	0.100015	0.122876	0.362197	0.221919
Ukiine03_ID111	Ukiine03_cmb_ID103	U		1551.5	418.03 Win024_C04	104		FALSE	NA	NA	4.6719	2.50461	3.62544	2.05811	4.11081	4.14868	0.644028	4.3805	6.85539	1.93634	7.76365	6.58623	7.78429	3.78045	0.357392	1.95141	0.868559	1.38355	2.38609	0.749837	1.12543	2.95775	1.17598	3.12063	2.92657	3.30413	1.20944	1.64841	3.95957	5.67565	2.92318	2.27376	5.04709	4.13284	2.51975	0.208415	0.751316	0.277417	0.870201
Ukiine03_ID112	Ukiine03_cmb_ID104	U		1554.3	418.7 Win024_C05	105		FALSE	NA	NA	0.420022	1.22748	0.821301	0.978523	2.11982	1.08541	1.21545	5.27547	6.83714	2.34068	1.86093	3.75978	3.56901	3.7979	0.128295	0.17005	0.0551514	0.0426829	0.371853	0.129112	0.271438	2.22759	0.89916	1.7303	2.52987	1.1877	0.932794	1.81811	4.60906	4.17301	2.73793	1.64426	2.38678	2.42517	4.85569	0.0446918	0.077069	0.161884	0.141068
Ukiine03_ID113	Ukiine03_cmb_ID105	I	\Glutaric acid, 2-oxo- (1MEOX) (2TMS)\""	1558	419.56 Win024_C06	106	\Glutaric acid, 2-oxo- (1MEOX) (2TMS)\""	TRUE	c00026	2-oxoglutaric acid	0.0563919	1.13821	1.1284	3.04411	1.38394	1.48079	1.59556	1.75275	2.33979	1.28868	1.77716	14.4383	2.21788	3.01587	5.26925	8.58626	4.52205	6.83246	5.82525	9.66472	10.2019	3.72676	1.87506	1.88651	2.44929	4.12095	8.56786	4.74602	4.03705	4.19477	3.16849	7.22193	3.95622	4.42951	3.43216	6.99947	2.24205	6.50357	7.28498
Ukiine03_ID114	Ukiine03_cmb_ID106	U		1560.8	420.33 Win024_C07	107		FALSE	NA	NA	5.56612	0.27984	1.35296	0.915839	1.45527	1.03231	0.759611	1.63892	1.9273	1.72758	3.59938	21.9609	1.28157	1.7159	0.749603	0.108839	0.0786021	0.246866	1.00806	0.391882	0.7654	0.49312	0.319724	1.37659	1.09602	1.38289	0.606716	0.947796	1.6596	1.60495	3.47435	0.751782	1.64644	2.45493	2.2404	1.29355	0.596195	1.86597	1.01972
Ukiine03_ID115	Ukiine03_cmb_ID107	U		1567.3	421.92 Win025_C01	108		FALSE	NA	NA	3.51588	2.90217	2.48779	2.91609	3.14446	2.5814	3.62999	2.91784	2.30634	6.43282	5.85306	181.682	2.38696	3.29167	1.34918	0.438444	0.491296	0.571475	0.593012	0.459665	0.447133	2.51508	4.18771	2.78217	1.70521	1.87659	2.53345	2.26667	4.86013	2.73934	2.46819	2.85267	3.01909	3.36787	4.2084	0.61222	0.568448	2.10077	1.48456
Ukiine03_ID116	Ukiine03_cmb_ID108	M1	M000013_A157012-101_MST_1589.2_EISTR_	1570.9	422.82 Win025_C02	109		TRUE	NA	NA	1.25093	2.46943	1.48555	3.27428	3.2796	1.81512	3.12542	3.51762	1.96913	34.0047	12.4652	8661.83	1.70081	5.039	0.0469825	0.0733146	0.049436	0.101897	0.174413	0.0840706	0.168025	0.597114	1.86645	1.86068	2.07138	0.540681	1.15571	1.80494	10.6264	1.45119	0.88961	1.03259	1.50459	2.79038	5.15435	0.219688	0.327433	0.313338	0.146268
Ukiine03_ID117	Ukiine03_cmb_ID109	U		1575	423.81 Win025_C03	110		FALSE	NA	NA	2.17638	0.661503	0.685962	0.924558	1.1371	0.994673	0.641134	1.19535	2.0425	0.845544	1.26138	1.57765	1.19256	1.30444	1.36606	1.3813	0.844157	1.26889	2.82062	1.42496	1.96038	1.94115	0.864506	1.16411	1.55851	1.41889	1.36948	1.15342	1.37942	3.90327	2.38503	1.69152	1.68117	1.70991	1.88201	1.96115	1.63711	1.34206	1.55274
Ukiine03_ID118	Ukiine03_cmb_ID110	M1	M000000_A160005-101_MST_1596.8_EIQTMS_	1583.1	425.77 Win025_C04	111		TRUE	NA	NA	0.578559	5.0809	3.03353	2.34836	4.2728	2.03367	2.2178	4.06606	3.33831	3.35426	9.24301	1585.47	1.73912	2.92519	0.290775	0.286885	0.309241	0.318271	1.93883	0.161141	0.633368	1.02893	3.43674	2.18859	1.24356	1.35594	0.414163	0.730436	6.84822	2.47722	2.22679	1.59315	2.09968	3.18457	8.04704	0.501565	0.396889	0.984555	0.677562
Ukiine03_ID119	Ukiine03_cmb_ID111	M1	M000000_A161001-101_MST_1614.2_EITTMS_	1590	427.53 Win025_C05	112		TRUE	NA	NA	4.4215	11.7053	1.62004	5.04382	3.94801	1.9886	2.09024	6.23286	9.31352	1.72329	9.72818	48002.6	1.76494	8.03084	1.03432	0.47632	0.0958068	0.00226636	0.304076	0.401602	0.30162	1.83129	7.29176	2.32589	3.09676	1.22397	11.7423	9.03579	10.0291	2.26579	0.761975	7.33107	2.54507	3.33491	0.00380028	0.718234	1.27764	0.718268	0.541502
Ukiine03_ID123	Ukiine03_cmb_ID114	A2	Triethanolamine (3TMS)	1604.5	431.02 Win026_C04	115	Triethanolamine (3TMS)	TRUE	c06771|d00215	triethanolamine	5.21579	2.26978	0.76122	0.931786	1.43916	1.06919	1.87529	1.35186	1.39776	3.80532	1.07238	0.581525	1.14002	1.19803	0.723319	1.02651	0.422366	1.26396	0.955687	0.69451	1.05984	1.50822	2.7358	1.50145	1.13548	1.36011	1.56907	1.20593	1.97436	2.20112	1.31502	1.48617	1.26342	1.61259	1.74374	0.848203	1.83401	1.37288	1.11591
Ukiine03_ID125	Ukiine03_cmb_ID116	U		1622.2	435.13 Win026_C06	117		FALSE	NA	NA	3.03227	2.65588	1.20967	2.84479	2.8457	1.89203	3.41503	4.5532	3.45872	19.6295	6.40395	3676.99	2.10087	5.36204	0.207108	0.0829519	0.137036	0.0781537	0.372384	0.0742743	0.311304	0.590693	2.15074	1.64318	2.73115	0.508074	2.32211	2.2651	11.3515	2.85441	1.63307	2.45709	1.14254	2.35648	6.14951	0.0278078	0.0343262	0.542529	0.273733
Ukiine03_ID126	Ukiine03_cmb_ID117	I	\Phenylalanine, DL- (2TMS)\""	1623.9	435.53 Win026_C07	118	\Phenylalanine, DL- (2TMS)\""	TRUE	c00079|c02265|c02057	l-phenylalanine	0.617232	0.583286	0.84279	0.754251	1.07627	0.66692	0.699908	1.19587	1.48472	1.54462	2.17065	1.39704	1.01132	1.17153	0.426971	0.224609	0.46949	0.24195	0.525117	0.24012	0.347776	0.485366	0.437468	0.876843	0.712945	0.479361	0.558952	0.515218	1.67233	0.878467	0.808965	0.640028	1.00547	0.984774	1.59358	0.301106	0.287397	0.514028	0.411264
Ukiine03_ID127	Ukiine03_cmb_ID118	A2	\Ribose, D- (1MEOX) (4TMS)\""	1652.3	442.1 Win027_C01	119	\Ribose, D- (1MEOX) (4TMS)\""	TRUE	c00121|c08353	d-ribose	2.62171	1.66107	1.08132	1.15296	0.799667	1.10128	1.19558	1.48532	1.40641	1.08661	0.770269	0.0193209	1.51524	1.67361	1.23358	2.34549	2.33716	1.94619	1.42199	1.90957	2.0802	1.66717	1.68469	2.74915	1.47859	1.80829	0.850925	1.35078	1.60636	1.8873	1.75805	0.937646	1.50966	1.57801	1.26254	1.28139	1.65434	2.33471	4.19719
Ukiine03_ID128	Ukiine03_cmb_ID119	M2	PR_MST_N-containing_1654	1654	442.47 Win027_C02	120	PR_MST_N-containing_1654	TRUE	NA	NA	2.23325	1.90038	1.53205	3.34906	3.31571	1.78304	1.74851	4.13663	4.33226	10.595	12.6223	7.11976	3.57219	4.55473	0.413902	0.528019	0.597722	0.510344	0.678829	0.467883	0.592436	1.3278	1.68489	3.35971	2.88656	1.49107	2.00588	2.45012	9.07738	3.21531	2.12917	2.57982	2.72268	3.95036	5.66854	0.350465	0.601115	1.05779	1.15087
Ukiine03_ID129	Ukiine03_cmb_ID120	U		1654.5	442.57 Win027_C03	121		FALSE	NA	NA	2.03956	1.54626	1.74989	4.91907	4.09507	2.09511	2.18885	5.36411	4.73817	19.3489	19.0216	1.09278	4.44967	7.79273	0.214425	0.175854	0.191279	NA	0.352819	0.0863508	0.163531	1.2065	1.50761	3.42595	3.98226	1.17688	2.94411	3.55725	15.1078	3.22577	1.8336	3.91847	2.79659	4.60078	10.5749	0.141709	0.260315	0.638569	0.259031
Ukiine03_ID130	Ukiine03_cmb_ID121	I	\Asparagine, DL- (3TMS)\""	1654.9	442.67 Win027_C04	122	\Asparagine, DL- (3TMS)\""	TRUE	c00152|c01905	l-asparagine	2.23476	1.08611	2.51221	7.96663	5.68654	2.86199	3.48017	8.10744	6.91238	44.9631	36.9231	850.709	6.44951	12.3149	0.129634	0.0682289	0.0802301	0.120679	0.298959	0.0796111	0.0514477	1.16356	1.46361	4.28928	5.87974	1.08966	3.54972	5.20369	26.9648	3.30164	2.13096	5.39414	4.02739	7.0826	19.1126	0.116094	0.138104	0.452991	0.0716951
Ukiine03_ID131	Ukiine03_cmb_ID122	A2	Suberic acid (2TMS)	1684.6	449.64 Win028_C01	123	Suberic acid (2TMS)	TRUE	c08278	suberic acid	1.64258	2.57159	1.70723	0.177403	1.87655	0.362294	1.26143	3.20602	0.535227	2.73078	0.476027	0.00106347	3.20754	0.153479	1.82733	2.51895	0.319365	2.86617	2.18367	2.29904	1.49199	4.86757	1.40938	1.19278	1.17737	0.94054	1.87213	1.52605	0.475189	2.03164	0.877984	1.16109	0.537952	1.39978	0.627589	0.878299	2.09901	0.301165	0.942648
Ukiine03_ID132	Ukiine03_cmb_ID123	A2	\Glucose, 1,6-anhydro, beta-D- (3TMS)\""	1693.3	451.6 Win028_C02	124	\Glucose, 1,6-anhydro, beta-D- (3TMS)\""	TRUE	NA	1,6-anhydro-beta-d-glucose	1.20826	1.86882	1.22238	1.46627	0.486742	1.2511	0.479742	1.58758	0.21675	0.647035	1.47764	0.00086474	1.04911	1.25551	0.785004	0.755357	0.496686	0.724369	1.09062	0.0746338	1.20346	2.33839	2.31903	2.49651	1.63074	1.88758	2.45215	1.82165	3.33516	2.61653	1.55117	1.48948	2.10266	1.64227	1.98782	1.02565	1.01263	1.64518	1.65693
Ukiine03_ID134	Ukiine03_cmb_ID125	U		1715.2	456.48 Win029_C02	126		FALSE	NA	NA	0.447701	0.103762	0.477921	0.474537	0.295612	0.432313	0.495508	0.300936	0.330988	0.304535	0.78816	1.51954	0.488579	0.339213	44.5757	20.2656	69.9268	57.77	59.2102	48.6966	59.8438	2.62111	2.19568	2.05297	1.73078	1.45488	2.10292	1.59662	1.3608	1.85577	1.65938	1.57465	1.79714	1.52353	1.77165	110.06	63.1495	273.634	115.385
Ukiine03_ID135	Ukiine03_cmb_ID126	I	\Aconitic acid, cis- (3TMS)\""	1726.5	459.04 Win029_C03	127	\Aconitic acid, cis- (3TMS)\""	TRUE	c00417|c02341	trans-aconitic acid	0.0509133	0.975064	1.80478	1.20279	0.968632	1.39762	1.55202	1.60908	1.21327	2.27393	1.22991	0.610311	0.91836	1.54956	1.27598	1.55952	0.549655	1.71173	1.04202	1.03969	1.04221	1.13484	0.851334	0.460669	1.16412	1.52656	0.771106	3.21616	1.18499	0.616431	1.42042	3.179	1.0919	1.10578	2.24475	1.58695	2.54639	0.597419	0.721107
Ukiine03_ID138	Ukiine03_cmb_ID128	M1	M000000_A177004-101_MST_1771.1_EITTMS_	1732.9	460.36 Win029_C06	129		TRUE	NA	NA	1.0981	0.936841	0.772124	0.741592	0.571542	0.701153	0.524277	0.658933	0.64483	0.684802	0.775421	0.301553	0.858285	0.804953	3.16529	0.961842	1.41567	1.29483	1.29227	1.28661	0.916122	1.60316	1.51867	1.14444	1.13704	1.16742	1.40949	1.31564	0.846873	1.48173	1.41707	1.16938	1.32644	1.36828	1.21155	2.26632	3.69604	4.03337	4.00531
Ukiine03_ID139	Ukiine03_cmb_ID129	U		1734.7	460.83 Win029_C07	130		FALSE	NA	NA	1.40604	1.6946	1.11402	1.18401	0.90751	0.926255	0.916535	1.01614	1.15668	0.954968	1.29497	2.2719	1.32041	0.782069	1.7367	0.699403	1.08896	0.668248	0.907969	0.6397	1.79117	3.67475	3.24661	2.96568	2.51214	2.93592	2.51161	2.15007	2.03002	3.33349	2.90206	1.78238	2.89385	2.8207	1.83098	2.05635	2.46212	4.2803	3.67181
Ukiine03_ID140	Ukiine03_cmb_ID130	M1	M000000_A177004-101_MST_1770.9_EITTMS_	1745.2	463.12 Win030_C01	131		TRUE	NA	NA	2.92807	1.85534	1.34949	1.14246	1.34289	1.13994	1.30393	1.42229	1.18998	1.12615	1.52888	2.12598	0.924661	1.20838	1.74405	1.2453	1.85427	1.64205	1.19831	1.34537	1.12856	1.26184	3.01141	2.63964	1.26991	1.58639	0.409128	1.46198	1.67969	0.89836	1.60169	1.57881	2.01335	1.37591	1.82584	1.24751	1.89262	3.63925	1.49053
Ukiine03_ID141	Ukiine03_cmb_ID131	M1	M000000_A178003-101_MST_1777.8_EITTMS_	1752	464.61 Win030_C02	132		TRUE	NA	NA	1.74918	2.21165	1.70807	2.53525	1.51996	1.51081	1.39914	1.6772	1.43858	2.3417	2.73602	2.79003	1.78505	2.40553	1.44306	0.8058	0.977625	0.78039	1.31017	0.84978	0.608423	2.71529	2.18726	2.42051	2.71014	1.95125	2.00481	2.4767	3.53386	3.06318	2.54769	1.89636	2.59844	2.948	3.88271	1.09382	1.54904	1.88693	1.78813
Ukiine03_ID142	Ukiine03_cmb_ID132	I	\Glutamine, DL- (3TMS)\""	1758.9	466.11 Win030_C03	133	\Glutamine, DL- (3TMS)\""	TRUE	c00819|c00064|c00303	l-glutamine	2.31055	1.32378	4.58021	3.21457	3.94113	2.72653	1.85061	3.35515	4.02532	4.12723	9.56123	132.657	3.03288	3.94054	0.778399	0.368515	0.713457	0.885488	0.991258	0.418252	0.544123	1.06365	0.95619	2.9074	1.63396	1.98884	2.90081	1.81787	5.82411	1.77364	1.98065	2.70669	2.64856	4.36304	6.8249	1.17901	1.57385	1.4025	1.72696
Ukiine03_ID143	Ukiine03_cmb_ID133	U		1768.4	468.2 Win030_C04	134		FALSE	NA	NA	0.845424	1.46965	1.89725	1.66105	1.48478	1.38086	1.46261	1.68956	1.52708	2.66614	1.73351	4.40106	1.00338	1.40026	1.21485	1.37257	1.45454	2.12524	1.03577	1.34828	1.51518	1.31635	1.75231	1.61563	1.53103	1.55744	2.32942	1.76444	2.05213	1.11707	1.3222	1.52003	1.16834	1.81702	2.47952	1.48987	1.25035	1.52233	1.4308
Ukiine03_ID144	Ukiine03_cmb_ID134	I	Shikimic acid (4TMS)	1781.1	470.99 Win031_C01	135	Shikimic acid (4TMS)	TRUE	c00493	shikimic acid	1.84092	0.956326	1.28902	0.763647	0.618907	0.64018	0.763979	0.88701	1.00493	0.770908	0.723272	0.275134	1.68174	1.10439	7.85034	0.517485	2.32582	1.11439	0.752686	0.913109	0.555394	2.70972	2.24436	1.92405	1.54603	1.84493	1.81952	2.4463	0.93005	3.13757	3.0838	2.03831	1.67973	1.89686	1.15514	0.872654	3.53193	6.79448	1.95212
Ukiine03_ID145	Ukiine03_cmb_ID135	I	\Isocitric acid, DL- (4TMS)\""	1794.3	473.88 Win031_C02	136	\Isocitric acid, DL- (4TMS)\""	TRUE	c00451|c00311|c04617	isocitric acid	0.439504	0.875088	1.38836	1.15035	1.23077	1.15211	1.07348	1.06804	0.956303	1.16109	1.08587	6.63473	1.1352	0.794816	2.24048	3.66183	2.44867	3.51743	2.90826	3.17892	2.92281	0.779477	0.923126	1.25979	1.23109	1.17023	1.14569	1.56692	0.776636	0.477178	1.17192	1.32279	1.13325	1.10209	1.2313	2.21306	1.9174	2.09562	2.62095
Ukiine03_ID146	Ukiine03_cmb_ID136	U		1795.3	474.14 Win031_C03	137		FALSE	NA	NA	0.0783856	1.21638	0.746642	0.803041	1.0315	0.909036	1.06916	0.984963	0.978729	2.17822	0.884422	1.46737	0.946604	0.690589	0.766621	1.31276	1.23001	1.50629	1.53733	1.1286	1.35596	0.870836	1.01035	0.863107	0.822281	0.906555	0.66332	0.737534	0.961449	1.66306	0.800038	0.861425	0.949646	0.876507	0.77654	0.829708	1.01819	0.960015	1.27689
Ukiine03_ID147	Ukiine03_cmb_ID137	I	Citric acid (4TMS)	1796.6	474.41 Win031_C04	138	Citric acid (4TMS)	TRUE	c00158|c12649|d00037	citric acid	0.248794	0.830248	1.18827	0.908329	0.878891	0.873723	0.987676	1.07645	1.1717	1.86823	1.25978	1.91287	1.14391	0.966736	1.43719	1.2386	0.967861	0.88628	1.17212	1.01509	0.948456	0.812042	0.74798	0.771886	0.957374	1.01001	1.00117	1.15229	1.08325	0.761364	1.28734	1.21253	1.05019	1.23576	1.28495	0.886236	0.902659	1.20078	0.883642
Ukiine03_ID148	Ukiine03_cmb_ID138	U		1798.4	474.81 Win031_C05	139		FALSE	NA	NA	0.210483	0.553509	1.14607	0.837084	0.72323	0.844383	1.05001	0.975057	1.04499	1.70167	0.911665	0.12738	0.901331	0.867777	1.39313	1.28618	1.21237	0.982098	1.04297	1.09341	0.852228	0.672141	0.595351	0.729451	0.840237	0.865075	1.19801	1.01417	0.845962	0.767812	1.13392	1.13954	0.778265	1.05813	1.09009	1.20298	0.823015	1.11069	0.851005
Ukiine03_ID149	Ukiine03_cmb_ID139	I	\Ornithine, DL- (4TMS)\""	1803.2	475.84 Win031_C06	140	\Ornithine, DL- (4TMS)\""	TRUE	c01602|c00515|c00077	l-ornithine	1.14014	1.49252	2.01533	3.63684	2.09215	1.91641	3.46106	2.26674	1.86263	9.07018	13.3214	343.538	1.34316	1.99155	1.17915	0.854201	1.23905	0.949462	1.09205	0.880171	0.699069	0.798191	1.30638	1.37124	1.01058	1.48977	1.99939	1.68006	6.81234	0.775209	1.34824	1.6309	1.38332	1.79118	5.53927	0.735767	1.23702	2.0348	1.01604
Ukiine03_ID150	Ukiine03_cmb_ID140	I	\Arginine, DL-, -NH3 (3TMS)\""	1808	476.8 Win031_C07	141	\Arginine, DL-, -NH3 (3TMS)\""	TRUE	NA	1154:arginine, dl-, -nh3 (3tms)	1.02071	2.09754	2.54219	5.18849	5.70914	3.14147	6.96608	3.13067	2.4774	31.0717	45.204	925.04	0.84053	4.27969	0.0805817	0.103586	0.0522249	0.119766	0.355041	0.0330096	0.195742	0.902314	1.78114	2.50959	2.02468	2.45417	3.86214	3.75646	30.7473	1.49255	0.786593	2.63466	0.763625	2.53689	17.2666	0.468619	0.0479844	0.484204	0.309892
Ukiine03_ID151	Ukiine03_cmb_ID141	I	\Quinic acid, D(-)- (5TMS)\""	1836.8	482.81 Win032_C01	142	\Quinic acid, D(-)- (5TMS)\""	TRUE	c00296	d-quinic acid	1.69478	0.991501	1.57114	0.906127	0.552359	0.686299	0.764927	0.913322	0.887705	0.698367	0.664845	0.245782	1.80724	0.8092	6.21576	0.474013	1.7072	0.844398	0.665799	0.688129	0.4166	2.07489	2.11302	1.93771	1.24292	1.93546	1.4288	2.0596	0.493919	2.09157	3.00751	1.90428	1.53142	1.75367	0.788983	0.901879	2.65134	6.41597	1.69299
Ukiine03_ID154	Ukiine03_cmb_ID144	I	\Fructose, D- (1MEOX) (5TMS)\""	1855	486.56 Win033_C02	145	\Fructose, D- (1MEOX) (5TMS)\""	TRUE	c02336|c01719|c10906|c00095|c01496	d-fructose	1.58022	0.884237	1.25927	0.764001	1.27201	1.25048	0.605188	0.860428	1.0436	4.16207	0.747484	11.4243	0.797959	0.586482	0.340136	0.593616	0.308582	0.835528	0.824913	0.591121	0.731504	1.51878	1.10196	1.50191	0.62423	2.95844	2.1557	0.567189	0.9146	1.1096	1.03012	0.71578	0.82735	1.09804	0.551615	0.285073	0.644668	0.436303	0.638977
Ukiine03_ID157	Ukiine03_cmb_ID146	I	\Lysine, L- (4TMS)\""	1907.3	497.42 Win034_C03	147	\Lysine, L- (4TMS)\""	TRUE	c00739|c14075|c00047|c16440	l-lysine	0.453242	0.509477	0.954342	1.11581	1.39414	0.82904	1.162	1.29518	1.63788	4.37358	8.6084	26.8181	0.675842	0.89255	0.57428	0.315315	0.519325	0.465534	0.485854	0.35028	0.342262	0.337316	0.482607	0.870799	0.606398	0.507	0.826834	0.719665	5.80042	0.480728	0.595172	0.782263	0.783136	1.01493	2.97813	0.609854	0.490202	1.05362	0.83778
Ukiine03_ID158	Ukiine03_cmb_ID147	I	\Histidine, L- (3TMS)\""	1909.3	497.81 Win034_C04	148	\Histidine, L- (3TMS)\""	TRUE	c00135|c00768|c06419	l-histidine	0.334265	1.69085	1.6352	2.76674	1.66124	1.82589	2.05418	2.15421	1.68873	6.53435	5.37187	42.0958	1.44919	2.58185	0.950181	0.258542	0.137761	0.17817	0.458397	0.146376	0.232837	1.19898	0.989695	1.51906	1.48959	1.41606	3.672	2.14604	5.04405	1.15204	0.577992	2.24654	0.952698	1.1566	3.86568	0.136968	0.178369	0.533339	0.188629
Ukiine03_ID159	Ukiine03_cmb_ID148	I	\Galacturonic acid, D- (1MEOX) (5TMS)\""	1920.9	500.14 Win035_C01	149	\Galacturonic acid, D- (1MEOX) (5TMS)\""	TRUE	c08348|c00333	d-galacturonic acid	2.28696	1.71873	2.4985	1.1009	2.87288	2.12181	2.12327	3.73694	4.7938	2.02864	2.6679	0.301102	4.54637	4.24955	3.68543	1.45491	1.77087	2.20568	1.08171	2.32628	0.541454	1.79326	1.57935	2.19381	2.71165	1.7087	2.41589	2.61599	1.48421	2.34256	2.1373	2.22354	2.0549	1.89562	2.60913	0.847092	1.03493	0.771419	0.659774
Ukiine03_ID160	Ukiine03_cmb_ID149	I	\Tyrosine, DL- (3TMS)\""	1928.5	501.57 Win035_C02	150	\Tyrosine, DL- (3TMS)\""	TRUE	c00082|c01536|c06420	l-tyrosine	0.649976	1.20736	1.83206	1.13632	1.33907	1.23954	1.31986	1.36682	1.51419	1.78708	2.14579	2.31744	1.26913	1.68163	1.21343	0.558861	0.779973	0.714118	0.753405	0.578721	0.52673	1.4645	1.22628	1.70949	1.68195	1.51857	1.94233	2.02933	2.32125	1.72618	1.3931	1.73726	1.40524	1.59143	2.20264	0.98791	0.833009	1.18699	1.11734
Ukiine03_ID161	Ukiine03_cmb_ID150	A2	\Cinnamic acid, 4-hydroxy-, cis- (2TMS)\""	1938.5	503.56 Win035_C03	151	\Cinnamic acid, 4-hydroxy-, cis- (2TMS)\""	TRUE	NA	1145:cinnamic acid, 4-hydroxy-, cis-	1.5646	1.51116	1.15367	0.973927	1.3622	1.12589	1.17527	1.61153	1.45022	1.94044	1.38886	1.93467	1.20286	1.67143	0.985401	1.07396	0.725532	1.20088	1.70357	0.911676	1.07597	1.39795	1.26323	1.59246	1.42235	1.50802	0.707461	1.14426	1.56972	1.43214	1.32073	1.36365	1.35032	1.31975	1.63306	1.13048	1.21072	0.898463	0.861311
Ukiine03_ID162	Ukiine03_cmb_ID151	M2	PR_MST_Acid (Aromatic)_1943.6	1943.6	504.59 Win035_C04	152	PR_MST_Acid (Aromatic)_1943.6	TRUE	NA	NA	1.22872	1.4265	1.93974	1.27431	1.88828	1.30969	1.52972	2.50586	2.58635	2.84428	4.67718	2.30299	1.79562	2.7263	2.54386	0.959713	1.44567	1.00884	0.918683	0.691075	0.532601	2.45302	1.96136	2.49145	1.88711	1.81189	2.67212	2.91452	3.47658	3.02905	2.48456	4.58543	1.91613	2.23578	3.503	0.710287	1.24106	1.87814	0.808446
Ukiine03_ID163	Ukiine03_cmb_ID152	A2	\Caffeic acid, cis- (3TMS)\""	1967.8	509.43 Win036_C01	153	\Caffeic acid, cis- (3TMS)\""	TRUE	c01197|c01481	trans-caffeic acid	0.792781	1.31924	NA	NA	0.592731	NA	0.114185	0.32101	0.7167	0.00436717	NA	NA	2.47361	NA	11.821	8.35008	4.64943	1.87613	2.23556	2.98927	5.46299	0.462789	2.50673	2.43941	0.284087	0.85878	NA	0.0363582	NA	0.574025	1.28819	NA	0.585043	NA	NA	5.94132	5.29396	7.58338	9.25742
Ukiine03_ID164	Ukiine03_cmb_ID153	A2	Galactonic acid (6TMS)	1976.9	511.23 Win036_C02	154	Galactonic acid (6TMS)	TRUE	c00880	1201:galactonic acid	1.71928	1.40043	1.7024	0.650938	1.46968	1.35415	1.10659	1.85852	1.82605	0.93261	0.937436	0.121509	2.03283	1.45462	1.81457	1.76891	1.20467	1.81612	1.55315	1.59954	1.61867	1.57347	1.34848	2.71453	1.52609	1.62546	1.2209	1.57206	1.22318	1.49372	1.78311	1.61323	1.7617	1.22272	1.17042	1.63214	1.41459	1.42192	2.059
Ukiine03_ID165	Ukiine03_cmb_ID154	A2	Gluconic acid (6TMS)	1993.5	514.51 Win037_C01	155	Gluconic acid (6TMS)	TRUE	d05862|c00257	d-gluconic acid	1.06854	0.858414	1.12484	0.882812	0.725032	0.773059	0.691798	1.01566	1.02907	1.44069	1.32877	0.517358	1.12032	0.78915	1.78231	1.31536	1.68447	1.35928	0.897209	1.24548	0.981742	0.739839	0.856761	0.985273	0.809204	1.13367	0.93184	1.16068	0.903955	0.57341	1.20101	1.07143	0.988645	0.946297	1.18477	1.45883	1.10611	1.78325	1.38612
Ukiine03_ID166	Ukiine03_cmb_ID155	M1	M000000_A203003-101_MST_2023.2_EITTMS_	1997.6	515.31 Win037_C02	156		TRUE	NA	NA	2.69989	0.418848	0.608097	0.686897	0.797572	0.580904	0.298517	1.05412	1.08554	1.30002	1.53352	0.173707	1.71893	1.70871	10.351	1.35642	12.1726	4.41188	1.5756	2.97279	1.10666	0.676922	0.674481	0.773477	1.02103	0.539151	0.30973	0.569967	1.24836	1.38873	1.40285	0.769666	1.46438	1.23022	1.15114	2.32547	6.56281	10.4191	4.75035
Ukiine03_ID167	Ukiine03_cmb_ID156	U		2018.1	519.23 Win037_C03	157		FALSE	NA	NA	0.731128	2.78924	3.02345	2.50937	3.51329	2.28823	3.09812	3.62132	4.19271	2.87499	3.67392	2.19491	2.46124	4.53209	0.339217	0.616701	0.15691	0.385464	0.449363	0.346064	0.285323	3.17998	1.6826	3.35486	3.91045	2.85122	3.38392	3.19024	5.5693	2.99035	3.88771	4.81641	4.21859	3.44612	4.79283	0.590499	0.546766	0.377071	0.164809
Ukiine03_ID170	Ukiine03_cmb_ID158	U		2059.4	527.03 Win038_C03	159		FALSE	NA	NA	4.60193	0.798178	1.33778	1.57356	1.61849	1.30016	0.438888	1.83071	1.73529	1.715	2.42336	2.7523	2.46218	2.41484	1.52265	1.63936	1.35439	1.40844	2.04688	1.39165	1.03025	2.13036	1.10183	2.99871	2.10458	2.26059	3.06073	2.1116	3.30689	2.27705	2.77846	2.82009	3.28264	3.04826	3.24612	1.58164	1.11558	1.90992	1.85051
Ukiine03_ID171	Ukiine03_cmb_ID159	I	\Inositol, myo- (6TMS)\""	2076.9	530.25 Win039_C01	160	\Inositol, myo- (6TMS)\""	TRUE	c00137	myo-inositol	3.16449	1.65345	2.53627	2.06501	1.87978	2.31747	1.97078	1.57921	1.78227	2.05359	2.07247	1.03595	1.90543	1.79276	1.13409	0.382373	0.853938	0.470276	0.340786	0.395688	0.280302	1.8503	2.1138	3.06943	2.4287	3.01713	2.57631	2.7163	1.77548	2.03225	2.60734	2.4646	2.06197	2.59081	2.64658	0.776442	0.838858	1.79122	1.31797
Ukiine03_ID173	Ukiine03_cmb_ID160	A2	\Ferulic acid, trans- (2TMS)\""	2087.4	532.31 Win039_C03	161	\Ferulic acid, trans- (2TMS)\""	TRUE	c01494	trans-ferulic acid	2.79418	1.90427	2.14325	1.61403	1.26832	1.37819	1.90039	0.877224	1.35871	1.7232	1.32666	1.44435	0.597634	1.75372	1.01665	1.07321	0.502496	1.34585	1.69728	0.981727	0.914288	1.86188	1.61054	1.65304	1.73281	1.33734	0.676277	1.87898	1.4829	1.3439	1.41038	1.11161	1.47135	1.46213	2.16723	1.40984	1.08799	0.833008	0.884653
Ukiine03_ID174	Ukiine03_cmb_ID161	U		2115.1	537.36 Win040_C01	162		FALSE	NA	NA	5.40908	1.43245	1.25423	1.11764	2.62851	1.0656	1.51986	1.77126	2.3301	1.71765	2.65172	0.507677	3.26844	2.1597	7.98476	1.39122	7.21012	5.58048	3.75116	4.92453	2.22147	1.41713	2.31962	3.83319	3.19724	1.87615	1.8822	3.36259	3.32016	2.58882	4.92102	1.7098	4.21135	4.48837	2.7713	6.51713	3.72054	10.8212	6.15781
Ukiine03_ID175	Ukiine03_cmb_ID162	M2	PR_MST_Alcohol (Isoprenoid)_2122.3	2122.3	538.68 Win040_C02	163	PR_MST_Alcohol (Isoprenoid)_2122.3	TRUE	NA	NA	2.30017	1.32791	0.202705	0.372474	0.0488244	1.01623	2.24313	0.562948	0.276675	0.305753	0.50942	0.102216	0.134825	0.207129	0.156116	0.445446	0.81382	0.150129	0.326671	1.06405	0.292863	0.28349	0.554215	4.73089	0.364042	0.344603	0.393181	0.0964705	2.24862	0.362217	0.242731	0.145739	0.26461	0.225172	0.174966	0.243454	0.904498	1.36113	0.0367215
Ukiine03_ID176	Ukiine03_cmb_ID163	I	\Caffeic acid, trans- (3TMS)\""	2126.1	539.38 Win040_C03	164	\Caffeic acid, trans- (3TMS)\""	TRUE	c01197|c01481	trans-caffeic acid	7.58958	1.86719	0.958728	0.962511	1.23937	1.45452	1.75749	1.51927	1.19992	2.07167	0.962241	4.66116	0.78624	1.47682	0.332339	1.13851	0.158891	0.566291	1.62354	0.835873	0.86916	1.53672	1.61333	1.11016	1.03605	1.21999	0.00539467	1.04654	1.8387	1.83171	0.850358	0.252774	0.950285	0.740442	1.46512	0.826512	0.957026	0.461285	0.323305
Ukiine03_ID177	Ukiine03_cmb_ID164	A2	\Nonadecanoic acid, n- (1TMS)\""	2134.4	540.91 Win040_C04	165	\Nonadecanoic acid, n- (1TMS)\""	TRUE	NA	1239:nonadecanoic acid, n- (1tms)	1.77123	1.34756	1.09938	0.879168	1.17067	1.70707	1.31577	1.53457	1.39242	1.89001	1.6029	2.06394	0.944115	1.15745	0.495391	1.22798	0.401303	0.805717	1.77746	1.0033	1.20254	1.18543	1.28087	1.48544	1.13349	1.58706	0.230893	0.629716	2.25139	1.62325	0.925158	0.562086	1.10308	0.894258	1.11708	0.946458	0.744546	0.728268	0.690374
Ukiine03_ID178	Ukiine03_cmb_ID165	U		2147.7	543.3 Win040_C05	166		FALSE	NA	NA	1.39857	0.420635	2.15442	1.91407	0.982024	2.51378	2.24316	2.83823	2.69493	6.31683	7.28661	26.8824	1.25111	2.22097	0.64314	0.355188	0.0725798	0.206282	0.441286	0.0691072	0.216787	0.752777	0.679727	2.04579	1.33428	3.22264	2.54316	3.3591	4.13972	0.412096	2.37006	1.76947	1.54811	1.26545	5.02694	0.514686	0.147286	0.297648	0.0675456
Ukiine03_ID179	Ukiine03_cmb_ID166	I	\Glycerol-3-phosphate, DL- (4TMS)\""	2156	544.83 Win041_C01	167	\Glycerol-3-phosphate, DL- (4TMS)\""	TRUE	c00623|c00093|c03189	glycero-3-phosphate	1.88965	2.78011	2.61224	4.28062	2.07869	2.26573	2.85317	2.73311	1.75702	3.04228	1.34539	6.11844	1.78348	3.78841	0.372165	0.389372	0.0385544	0.0528738	0.604306	0.282766	0.535732	4.53644	1.72173	2.81665	4.35054	3.63485	7.50799	7.7943	3.04672	3.0808	1.79597	5.43156	1.64891	2.65369	3.2848	0.194857	0.108002	0.124561	0.25769
Ukiine03_ID180	Ukiine03_cmb_ID167	I	Phytol (1TMS)	2162.1	545.92 Win041_C02	168	Phytol (1TMS)	TRUE	c01389	phytol	3.89798	1.392	0.848332	0.920035	0.78182	0.689563	1.73174	1.18168	0.685614	1.28006	0.68059	1.28902	0.711932	1.00008	0.887384	0.822494	0.852334	0.699899	0.52436	0.676274	1.20533	1.16138	2.09153	1.54735	0.753101	0.907569	0.9139	0.737965	0.914281	0.771216	0.816141	0.607608	1.77049	1.08501	1.28116	0.856862	0.676943	1.50987	1.46658
Ukiine03_ID181	Ukiine03_cmb_ID168	U		2180.3	549.21 Win041_C03	169		FALSE	NA	NA	0.015811	0.742294	0.71172	0.822813	0.962389	0.820489	0.615454	0.88684	0.898459	3.14214	0.681433	0.377432	0.846255	1.20596	0.915998	1.55911	0.663584	1.21095	2.01061	1.27597	1.23723	1.47476	0.193809	1.16774	1.14927	2.30466	2.12022	2.52501	1.27496	1.19292	1.24254	2.43454	1.12003	1.59374	2.03364	3.95934	1.57787	1.26412	1.03914
Ukiine03_ID182	Ukiine03_cmb_ID169	M1	M000000_A221004-101_MST_2214.3_EITTMS_	2189.7	550.9 Win041_C04	170		TRUE	NA	NA	1.37769	1.99204	1.07949	2.0568	1.2096	1.06926	1.23117	1.53519	1.50004	2.16468	0.952763	11.568	1.10158	1.35116	0.486645	0.805377	0.300758	0.37613	1.41491	0.509424	1.16827	1.75558	1.33768	1.19747	1.32151	1.33769	1.50969	1.50594	1.45295	2.16303	1.01639	1.29037	1.13848	1.23415	1.08942	0.419142	0.475836	0.456674	0.665143
Ukiine03_ID183	Ukiine03_cmb_ID170	I	\Octadecadienoic acid, 9,12-(Z,Z)-, n- (1TMS)\""	2206	553.82 Win042_C01	171	\Octadecadienoic acid, 9,12-(Z,Z)-, n- (1TMS)\""	TRUE	c01595	linoleic acid	1.70816	1.51064	1.0057	1.23891	1.10529	1.61882	1.03534	1.19443	1.01527	1.82838	1.3348	2.87217	0.976883	1.32109	0.529944	0.962238	0.43517	0.837346	1.86456	1.06086	1.24535	1.13987	1.33813	1.62481	1.57005	1.29821	0.211079	0.722197	2.16903	1.72944	0.95336	0.828696	1.05746	0.959765	1.17445	0.941324	0.633737	0.622638	0.841609
Ukiine03_ID184	Ukiine03_cmb_ID171	I	\Tryptophan, L- (3TMS)\""	2215.2	555.42 Win042_C02	172	\Tryptophan, L- (3TMS)\""	TRUE	c00806|c00078|c00525	l-tryptophane	0.70189	0.892187	1.88384	1.08566	1.29017	1.13097	1.68953	1.34664	1.69483	3.79965	3.59555	1.49597	1.0088	2.34306	4.44572	0.1334	0.791713	0.147653	0.258252	0.125326	0.117322	1.00508	1.04275	1.28563	1.19998	2.21703	3.45307	2.50867	4.18181	1.82911	1.24369	1.6498	1.05905	1.1254	3.17757	0.161693	0.643021	2.98374	0.248991
Ukiine03_ID186	Ukiine03_cmb_ID173	I	Spermidine (5TMS)	2248.2	561.09 Win043_C01	174	Spermidine (5TMS)	TRUE	c00315	spermidine	0.542334	0.6975	1.36024	1.79966	1.05781	1.63196	1.54135	0.775595	0.90646	1.52822	1.58535	3.90295	0.673547	0.752228	1.04952	0.468452	1.18971	0.936883	0.625254	0.489583	0.37786	0.987522	1.4077	1.747	1.25277	1.77778	1.46323	1.90381	1.14255	0.564227	1.06767	1.84005	0.69796	1.13921	1.89778	0.878872	1.50592	2.54794	1.00283
Ukiine03_ID187	Ukiine03_cmb_ID174	M1	M000000_A228001-101_MST_2277.7_EITTMS_	2252.2	561.79 Win043_C02	175		TRUE	NA	NA	0.631905	0.956163	1.20139	1.05337	0.666544	0.957286	0.938267	1.11503	0.970779	1.46338	1.18505	1.19367	1.23972	1.3341	2.35342	2.33093	1.5269	2.32496	2.08096	2.07457	1.41426	0.949124	0.684565	1.22014	1.23993	1.56859	2.03573	1.41142	0.891509	0.921235	1.06471	1.68358	1.19118	1.0641	1.15573	3.27816	1.77987	1.29695	1.60213
Ukiine03_ID188	Ukiine03_cmb_ID175	I	\Cystine, L- (4TMS)\""	2278.8	566.44 Win043_C03	176	\Cystine, L- (4TMS)\""	TRUE	c01420|c00491	l-cystine	16.121	1.42218	9.69139	54.9166	0.664732	0.0425195	4.39747	13.7319	6.07489	0.197026	0.00556756	92.5602	21.0535	0.650462	2.84562	0.0880859	0.248471	1.71024	0.000686633	4.85369	0.740273	0.0370208	0.116042	0.0107982	2.41411	23.399	2.24715	1.04941	0.516357	0.0834075	0.655911	19.227	0.379022	0.0526205	0.283979	0.0154629	0.879284	0.0704218	1.4626
Ukiine03_ID189	Ukiine03_cmb_ID176	I	Glucose-6-phosphate (1MEOX) (6TMS)	2290.4	568.43 Win043_C04	177	Glucose-6-phosphate (1MEOX) (6TMS)	TRUE	c00092|c01172|c00668	d-glucose-6-phosphate	0.545985	1.13634	2.15573	2.6734	1.55943	1.7243	1.82875	1.62035	1.33955	1.6466	1.25148	5.93646	1.32206	1.20208	1.16004	0.565781	1.12523	1.31513	0.590701	0.856985	0.68767	0.871843	0.825043	1.23577	1.55399	1.73055	2.14627	2.38178	0.857821	0.398464	1.1669	1.34287	0.898991	1.20009	1.2328	0.543617	0.685975	0.937297	1.1105
Ukiine03_ID191	Ukiine03_cmb_ID178	U		2317.7	572.95 Win044_C02	179		FALSE	NA	NA	1.61912	0.721927	1.79938	5.92221	1.9964	0.371537	1.65248	0.431537	0.348436	0.58163	0.253553	4.39376	1.3531	1.5424	0.0805063	0.000511697	0.0383227	0.025043	0.0712373	0.000107767	0.107122	3.85884	1.86953	2.25486	0.994519	6.04847	5.76297	2.53685	5.00726	1.97901	1.0093	1.00766	1.13748	3.4236	7.03825	0.0136184	0.0738191	0.318891	0.529941
Ukiine03_ID192	Ukiine03_cmb_ID179	U		2323.8	574.01 Win044_C03	180		FALSE	NA	NA	0.659706	0.947127	0.799236	1.08424	1.05361	0.802053	1.03151	1.3282	1.22266	1.23467	1.32264	1.37593	1.09153	1.27002	0.516451	0.694294	0.531557	0.664011	0.991013	0.60143	0.676572	1.20481	1.59911	2.0614	1.96611	2.25059	1.81267	1.83835	2.30008	1.90697	1.95095	2.65317	1.80578	2.12991	2.42151	1.04551	0.882035	0.795212	1.0493
Ukiine03_ID193	Ukiine03_cmb_ID180	M1	M000000_A236003-101_MST_2365.5_EITTMS_	2330.4	575.1 Win044_C04	181		TRUE	NA	NA	1.26667	1.65371	0.715601	1.19927	1.31973	0.664251	1.06774	1.13373	1.30222	1.75001	0.806463	7.42091	1.00182	0.762313	0.426096	0.614916	0.267601	0.276563	1.50682	0.321446	1.13511	1.59449	1.54053	1.2092	0.568825	0.882502	0.316324	0.934372	0.877786	2.34067	0.795186	0.674505	1.25695	1.21633	0.561476	0.36951	0.586064	0.611577	0.566136
Ukiine03_ID194	Ukiine03_cmb_ID181	M1	M000000_A237001-101_MST_2373.4_EITTMS_	2334	575.7 Win044_C05	182		TRUE	NA	NA	0.345992	1.45471	1.35899	1.26271	1.10491	1.16137	1.34395	1.17891	0.989159	1.33307	1.3344	2.06292	0.985392	1.41806	1.93114	1.87726	2.37091	3.25364	1.33925	2.40896	1.50218	1.08375	1.67573	1.29567	1.51206	1.74561	1.6355	1.70947	1.07402	0.835082	1.32871	2.22938	1.29963	1.1129	1.67649	2.01669	1.71225	1.73782	1.96851
Ukiine03_ID195	Ukiine03_cmb_ID182	U		2369.6	581.58 Win045_C01	183		FALSE	NA	NA	18.3453	0.806106	1.4736	2.1206	1.80764	1.92188	0.628182	1.59424	1.41061	1.65432	0.43207	2.10664	0.838434	1.52453	1.46987	0.406688	2.37516	0.944522	1.72725	1.53353	2.82492	0.691808	1.00884	3.41548	2.90366	1.48502	5.21585	0.643115	3.51379	2.49219	1.15851	1.67204	1.3549	2.44683	1.55278	3.48203	0.952954	2.4362	2.13717
Ukiine03_ID196	Ukiine03_cmb_ID183	A2	\Inositol-1-phosphate, myo- (7TMS)\""	2396.8	584.73 Win045_C02	184	\Inositol-1-phosphate, myo- (7TMS)\""	TRUE	c01177	1248:inositol-1-phosphate, myo-	1.84157	1.52058	1.54036	2.29866	1.71139	1.56707	1.39784	1.9985	1.63157	1.92991	1.29959	4.48694	1.21654	1.84096	1.11061	1.39673	0.64432	1.09879	1.82285	1.15011	1.66871	1.7894	1.15583	1.91604	1.69715	1.7495	1.01589	1.82749	1.59497	1.95437	1.40931	1.37857	1.48914	1.58997	1.4308	1.52528	1.12813	0.791958	0.988723
Ukiine03_ID198	Ukiine03_cmb_ID184	U		2402.3	586.99 Win045_C04	185		FALSE	NA	NA	2.07014	2.89372	1.37349	0.731638	2.59859	1.07212	0.770683	2.09096	2.88234	1.8011	3.12708	1.43644	4.09375	2.25419	3.66521	1.47711	2.69676	3.91102	4.58443	2.97544	2.51449	1.85779	3.03409	3.46474	2.68819	2.45193	2.56026	2.99033	3.54523	3.59526	5.87372	2.39089	4.35941	4.52723	2.85026	5.5233	2.5554	6.028	3.36538
Ukiine03_ID199	Ukiine03_cmb_ID185	U		2408.6	588.02 Win045_C05	186		FALSE	NA	NA	2.14427	1.40673	1.0601	0.995464	1.23975	1.25152	1.18481	1.14255	0.888827	0.93784	1.20436	4.95749	0.685113	0.94405	0.665886	0.749279	0.580393	0.849158	1.29632	0.572024	1.17303	0.819191	1.57547	2.18715	2.54117	1.21388	0.494298	0.651291	3.42726	1.26288	0.978025	0.724531	1.07784	0.96528	0.923043	0.62991	0.399804	0.937221	0.865845
Ukiine03_ID200	Ukiine03_cmb_ID186	U		2416.1	589.21 Win045_C06	187		FALSE	NA	NA	0.337859	0.569987	1.16336	1.84284	1.21918	5.69832	0.0030789	2.40529	6.16488	2.50957	1.55822	0.806441	1.24484	0.903778	9.35324	3.20961	11.974	10.3054	4.215	3.3809	0.165402	2.80041	6.07536	0.492468	2.15122	0.975659	5.19037	2.49705	1.75994	1.91421	2.42094	12.9908	2.62073	5.11995	11.02	4.68688	22.1243	7.04641	9.30769
Ukiine03_ID201	Ukiine03_cmb_ID187	A2	\Eicosanoic acid, n- (1TMS)\""	2430.4	591.54 Win046_C01	188	\Eicosanoic acid, n- (1TMS)\""	TRUE	c06425	1252:eicosanoic acid, n-	1.49688	1.4089	1.01272	1.22067	1.22031	1.2498	1.16459	1.44168	1.24203	1.63392	1.48446	2.37856	0.936469	1.47601	0.800309	1.11439	0.493291	0.935398	1.50486	0.963686	1.02615	1.25287	1.25103	1.32352	1.21902	1.58441	0.695758	1.04793	1.66094	1.50766	1.06692	1.24497	1.36304	1.16659	1.41385	1.16211	0.752016	0.848528	0.969118
Ukiine03_ID202	Ukiine03_cmb_ID188	U		2447.3	594.19 Win046_C02	189		FALSE	NA	NA	0.586903	4.0683	1.38294	1.83337	1.73305	1.27293	1.18147	1.54396	1.66015	1.34283	1.17661	2.24149	1.31984	1.33195	0.940209	1.044	1.05995	1.2212	1.27198	0.430274	0.580453	1.80927	1.93157	1.61291	2.19194	2.33165	2.03901	1.60382	2.18392	1.758	2.02058	2.26877	3.03394	2.08185	2.15351	1.03047	1.54646	0.917636	0.615996
Ukiine03_ID203	Ukiine03_cmb_ID189	I	\Tryptamine, 5-hydroxy- (4TMS)\""	2454.8	595.42 Win046_C03	190	\Tryptamine, 5-hydroxy- (4TMS)\""	TRUE	c00780	serotonin	3.29506	9.77361	5.37019	19.5416	4.96608	3.62671	4.1396	5.54532	1.80376	8.92912	10.769	9.48552	4.97612	7.46545	0.47657	0.928536	0.31264	0.404053	2.27955	0.30498	0.347789	12.0424	1.33253	2.80956	4.76119	6.32866	5.18462	2.41799	20.1288	3.31525	5.50619	8.70315	8.9047	9.88481	35.6589	0.306854	0.713265	0.358659	0.444197
Ukiine03_ID204	Ukiine03_cmb_ID190	U		2464.8	596.98 Win046_C04	191		FALSE	NA	NA	2.7433	1.43231	1.06929	1.44797	1.71017	0.815915	1.34693	1.6026	1.34873	1.27674	1.1649	3.4413	1.00469	1.15852	0.864074	0.809843	0.748158	0.800887	1.09429	0.496875	1.36953	1.43977	1.72988	3.37898	1.64132	1.16111	0.788342	0.980654	2.16525	1.146	1.08494	1.09937	1.29369	1.18243	1.11587	0.354532	0.699843	0.926804	0.764593
Ukiine03_ID205	Ukiine03_cmb_ID191	U		2479.2	599.27 Win047_C01	192		FALSE	NA	NA	3.04818	2.24472	0.972384	1.01046	1.54758	0.608033	1.4722	1.75803	1.58227	2.14785	0.645626	4.56421	1.04547	1.15885	0.88285	1.37414	0.463277	0.604246	1.28285	0.433669	1.20015	1.05726	2.38671	2.56232	1.58576	1.09123	0.104175	1.00931	1.59253	1.14588	0.934278	0.947137	0.972375	1.09924	1.19356	0.0710997	0.373995	0.510191	0.706708
Ukiine03_ID206	Ukiine03_cmb_ID192	M2	PR_MST_Sugar (Disaccharide)_2479.8	2479.8	599.44 Win047_C02	193	PR_MST_Sugar (Disaccharide)_2479.8	TRUE	NA	NA	26.2401	2.6087	1.10267	0.72404	2.47441	1.52532	0.229786	1.18035	2.0214	2.10925	2.48988	0.309952	2.83044	4.19255	14.6613	1.23014	6.8805	6.3878	2.36773	6.01623	2.57815	0.766175	6.10386	11.2193	1.34733	1.53189	3.87736	2.39956	3.01911	3.46391	3.38642	1.69684	2.55955	4.88831	1.15744	9.32712	58.2633	7.73476	18.3989
Ukiine03_ID207	Ukiine03_cmb_ID193	U		2485.4	600.34 Win047_C03	194		FALSE	NA	NA	2.38781	1.53455	1.15273	1.21446	1.53458	0.857	1.24568	1.52702	1.14288	1.33921	0.893705	2.84889	0.811374	1.18736	0.654259	0.832542	0.685956	0.740752	1.02588	0.613812	1.37267	1.62581	1.57878	2.28051	1.404	1.02762	0.525356	1.40562	1.60709	1.07929	1.1439	1.21844	1.21521	1.08904	1.29262	0.791674	0.700856	0.885357	0.890788
Ukiine03_ID208	Ukiine03_cmb_ID194	M1	M000000_A255001-101_MST_2551.2_EITTMS_	2497.3	602.16 Win047_C04	195		TRUE	NA	NA	0.968808	1.17768	1.41528	1.6249	1.32479	1.34789	0.960423	1.1924	1.61249	0.970006	1.45878	1.53781	1.26534	1.76886	0.913096	0.760263	1.04834	1.4259	1.16275	0.773081	0.778616	1.8523	3.18962	2.47262	1.80239	2.01601	1.50317	2.52482	2.02501	1.41481	1.83294	2.22895	2.56004	1.57236	3.52271	1.67367	1.95087	1.23354	1.05391
Ukiine03_ID209	Ukiine03_cmb_ID195	U		2501.7	602.93 Win047_C05	196		FALSE	NA	NA	1.18825	1.19137	0.825925	2.07218	1.30213	1.01351	2.44864	1.69604	2.63527	1.24628	1.82575	3.18514	0.843496	1.9857	0.675863	0.727482	0.712341	2.08269	1.43201	0.861584	0.591477	0.93515	2.7156	0.746628	0.611871	1.25756	0.204307	0.551546	1.41656	0.710538	0.717718	0.077082	0.726316	1.07603	1.90358	1.30301	1.70258	1.48008	0.247887
Ukiine03_ID210	Ukiine03_cmb_ID196	U		2508	603.89 Win047_C06	197		FALSE	NA	NA	0.258818	0.0944111	2.41742	12.0918	5.32923	27.4036	0.0838448	1.11164	NA	0.660002	0.0045102	NA	2.07804	7.32019	0.60546	NA	14.5833	6.44262	2.52333	4.72345	0.76133	2.02041	2.1405	0.129435	0.794454	NA	0.00522006	0.00390475	NA	3.5891	0.0187307	7.99187	0.0132111	0.516505	1.0081	3.20507	0.475294	0.212136	2.11905
Ukiine03_ID211	Ukiine03_cmb_ID197	U		2521.3	605.95 Win048_C01	198		FALSE	NA	NA	0.177127	0.606814	1.17254	2.23319	0.925012	0.996431	1.69801	1.66621	1.25921	2.59061	0.981587	3.26548	0.913849	1.94106	0.433821	1.65352	0.404649	0.543448	1.64902	0.487666	0.791279	1.50173	0.661953	1.53361	1.86666	2.08949	2.56641	3.37295	1.9033	1.13326	0.831169	3.63112	0.947567	1.02686	3.78604	1.08225	0.626117	0.376881	0.302314
Ukiine03_ID212	Ukiine03_cmb_ID198	U		2528.8	607.24 Win048_C02	199		FALSE	NA	NA	2.68365	1.40581	0.974405	1.62489	1.48943	1.10809	0.742971	1.28381	0.899253	1.26614	0.855001	3.41443	0.712942	1.48603	0.541224	0.866778	0.490679	0.998117	1.22817	0.692643	1.04943	1.39958	1.46055	2.63968	1.23015	1.21721	0.453444	0.891196	1.78283	1.66767	1.25152	0.862822	1.0452	1.15514	1.48253	0.602222	0.716942	0.808465	0.749438
Ukiine03_ID213	Ukiine03_cmb_ID199	U		2537.1	608.47 Win048_C03	200		FALSE	NA	NA	28.7398	2.35925	3.03683	0.471458	9.98226	0.96662	4.5266	3.29457	8.58268	9.37737	10.4134	3.88419	10.7146	4.16863	3.60077	4.1745	2.65455	0.994105	8.94186	0.661148	NA	4.07208	8.15206	18.6251	2.59073	6.01768	3.56328	0.000442046	7.88087	14.3814	8.87324	4.7405	4.96066	9.73021	10.8966	24.8451	23.0203	11.2251	9.02364
Ukiine03_ID214	Ukiine03_cmb_ID200	M1	M000000_A258003-101_MST_2581.2_EITTMS_	2540.8	609.1 Win048_C04	201		TRUE	NA	NA	0.780616	0.735465	0.913492	0.64759	1.0075	0.77939	0.652734	1.34919	1.34682	1.15981	1.46136	1.17793	1.48612	1.31419	3.77772	1.5942	1.76262	2.08862	1.62798	1.68051	1.24999	1.26136	0.905702	1.33636	1.34581	1.36873	1.49143	1.49567	1.59798	1.48665	1.67709	1.88105	1.56018	1.46519	2.30043	2.76646	3.07754	3.00317	1.57912
Ukiine03_ID215	Ukiine03_cmb_ID201	M2	PR_MST_Sugar (Disaccharide)_2547.8	2547.8	610.23 Win048_C05	202	PR_MST_Sugar (Disaccharide)_2547.8	TRUE	NA	NA	30.4226	2.69843	0.832516	0.971282	2.61947	1.58203	0.651043	1.17413	1.85606	2.33151	2.54382	0.343181	2.6417	3.68336	13.9526	0.802568	6.88751	6.07864	1.78925	4.43946	2.61859	0.856739	10.1017	13.1879	1.24004	1.39665	3.22842	1.71386	3.84997	3.85541	3.03175	1.82942	2.24973	5.47153	1.11904	5.95372	49.7489	7.66297	18.4316
Ukiine03_ID216	Ukiine03_cmb_ID202	U		2553.5	611.09 Win048_C06	203		FALSE	NA	NA	0.168793	1.9897	1.22655	2.10174	1.4722	0.579647	1.03801	1.70185	1.21514	2.07481	1.06726	2.63699	1.27791	2.44335	1.45352	1.26365	0.640563	1.56505	1.03107	0.879731	0.881001	1.22169	1.44102	1.03473	1.40099	1.84357	2.03603	1.1954	2.18911	1.6093	1.37935	2.31338	1.17435	1.63389	1.8305	0.455004	0.972599	0.234222	0.574559
Ukiine03_ID217	Ukiine03_cmb_ID203	M1	M000000_A259002-101_MST_2593.3_EITTMS_	2565.5	613.02 Win048_C07	204		TRUE	NA	NA	1.69039	1.67393	0.957354	1.15034	1.27851	0.695349	1.34603	1.70768	1.38107	1.46426	1.15963	3.40618	0.672823	1.03172	0.769592	0.798968	0.742684	0.878322	1.25948	0.575173	1.45229	1.09339	1.91661	4.29387	1.48001	1.30101	0.660522	0.987231	1.87187	0.963551	1.26967	1.00602	1.46681	1.36435	1.08439	0.684031	0.751189	0.909802	0.874764
Ukiine03_ID219	Ukiine03_cmb_ID205	U		2627.6	622.98 Win050_C01	206		FALSE	NA	NA	3706.69	379.181	15875.7	10014.9	0.000104223	6624.58	183.797	NA	NA	189.549	NA	0.105791	NA	3.82545	6.89951e+06	2.07546	7.83568	NA	1.24735e+06	176133	214.744	116154	1230.84	240768	50925.8	48913.9	77394.1	9979.16	0.397649	416157	472801	114728	52855.9	97523.7	3482.14	NA	NA	NA	NA
Ukiine03_ID220	Ukiine03_cmb_ID206	U		2636.7	624.54 Win050_C02	207		FALSE	NA	NA	8.31084	0.16712	158.528	56.3932	3.49879e-07	21.765	0.0313068	0.00179572	0.0173562	0.00127859	0.021036	3.70199e-06	4.10019	13.9196	5.57566e+08	1.16854e-08	0.000135291	2.59112	382.053	76593.2	33.8867	60730.7	0.000906218	98545.6	21569.8	81319.7	25018.4	19242.3	6.52944e-09	78803.5	241783	11002.6	31.6763	221.696	47.4471	7.32608e+06	70644.9	4.38112e+07	2.1701e+06
Ukiine03_ID221	Ukiine03_cmb_ID207	U		2665.9	629.29 Win050_C03	208		FALSE	NA	NA	7.66409	3.15958	4.08669	4.09735	3.13861	3.84345	3.60951	3.26883	3.34064	3.56454	3.13182	7.35094	3.64765	5.37778	0.131331	0.191016	0.355396	0.14687	0.0327463	0.255069	0.1564	4.51049	3.20737	5.7348	3.25523	5.86312	4.71188	5.50359	4.25472	4.35706	3.29328	5.46753	3.19762	3.46628	4.16291	0.0835928	0.112296	0.483067	0.399289
Ukiine03_ID222	Ukiine03_cmb_ID208	U		2717.7	638.02 Win051_C01	209		FALSE	NA	NA	0.543142	0.843491	1.07007	0.679884	0.949404	0.589419	0.57051	1.02202	1.13446	1.03058	1.90809	0.58613	1.4205	1.49693	3.0032	1.62513	2.55946	2.33113	3.18999	2.35591	2.54243	1.17433	1.1123	1.21114	1.24709	1.1996	1.17832	1.28777	0.685111	2.03386	1.69232	1.23439	1.96235	1.38668	1.00805	3.78519	3.37266	2.31922	4.68791
Ukiine03_ID223	Ukiine03_cmb_ID209	I	\Maltose, D- (1MEOX) (8TMS)\""	2717.7	638.02 Win051_C02	210	\Maltose, D- (1MEOX) (8TMS)\""	TRUE	d05373|c00208|c00897	d-maltose	0.776101	1.21811	1.35358	0.484067	1.42851	0.526921	0.703106	1.33694	1.5875	1.61832	2.97663	0.846822	2.06019	2.47229	1.99924	2.25565	3.08938	3.60275	4.66912	2.93416	3.8693	1.32467	0.9686	1.3715	1.25922	1.26149	0.765438	1.30302	0.821223	2.79877	1.88113	1.3231	3.01171	1.51108	0.871922	3.57538	2.21763	0.947401	3.36342
Ukiine03_ID224	Ukiine03_cmb_ID210	U		2723.4	638.98 Win051_C03	211		FALSE	NA	NA	0.718129	0.871306	1.02881	0.735786	0.939217	0.81507	1.0442	1.33254	1.59295	0.877424	1.85267	0.697278	2.20602	1.87503	1.97458	0.991533	2.22718	1.90985	1.71181	1.74411	1.21756	1.6458	1.24544	1.86785	1.29505	1.25516	1.28863	1.41154	1.40943	2.41916	2.22344	1.86136	2.27961	1.82488	1.60871	2.01549	1.23786	1.58736	1.37741
Ukiine03_ID226	Ukiine03_cmb_ID212	U		2793	651.16 Win053_C01	213		FALSE	NA	NA	2.09256	0.78874	0.876566	1.03931	0.818264	1.08293	1.54644	0.507273	0.70819	1.03909	1.24843	0.813129	0.651174	0.740848	0.912682	0.479954	0.51505	0.660527	0.593945	0.451424	0.695843	1.05165	1.04872	3.70623	1.25716	1.88143	1.78395	1.50979	1.47814	1.09055	2.22469	1.74296	1.74503	2.05577	1.84209	1.77546	2.60515	2.28228	1.92579
Ukiine03_ID227	Ukiine03_cmb_ID213	U		2798.7	652.23 Win053_C02	214		FALSE	NA	NA	0.543217	0.56401	0.7088	0.351719	0.942334	0.873079	1.03029	1.48971	1.83839	0.844622	1.51503	1.76211	1.97355	2.10409	1.73454	0.769503	1.43942	NA	1.19639	0.905064	0.682342	1.39662	0.855556	1.34031	0.946863	0.322759	0.925996	0.977546	1.97701	2.08464	2.43082	1.445	2.3012	1.17929	2.22183	1.10147	0.941721	1.49216	0.760889
Ukiine03_ID228	Ukiine03_cmb_ID214	M1	M000000_A304001-101_MST_3035.3_EITTMS_	2808.3	654.02 Win053_C03	215		TRUE	NA	NA	0.982378	1.37059	1.02863	0.83727	1.40576	0.840197	0.99932	2.09955	2.60452	1.40065	2.03811	1.86025	2.73775	2.76508	1.30662	1.21848	1.25727	1.25133	1.7258	0.864349	1.14309	1.60576	1.22326	1.47271	1.24303	1.33762	1.16963	1.46014	1.83859	3.19148	1.75979	1.77522	2.86021	2.14269	2.34206	1.08641	1.0024	0.983137	0.767312
Ukiine03_ID229	Ukiine03_cmb_ID215	U		2814.6	655.18 Win053_C04	216		FALSE	NA	NA	0.41918	0.81597	0.673716	0.494899	1.1072	0.625389	0.489141	1.19933	1.53318	1.14721	2.10801	0.998123	1.22949	0.927945	0.855424	2.05364	2.04238	2.8312	3.3568	1.61225	2.13369	1.14022	1.00165	1.55619	1.04898	1.14502	0.7882	0.8221	1.56885	1.73051	2.0076	1.30608	1.31845	1.83608	2.0399	2.3211	3.26535	0.890019	1.95867
Ukiine03_ID230	Ukiine03_cmb_ID216	U		2825.1	657.21 Win053_C05	217		FALSE	NA	NA	1.39365	1.54928	0.970997	1.44021	1.22559	1.0193	1.20877	1.37361	1.27794	1.60492	1.60736	3.30294	1.17151	1.43606	0.972462	1.79313	0.00988239	0.842796	1.72616	0.877986	1.7689	1.49659	1.20787	1.43467	1.12528	1.67441	0.456116	1.02229	1.34423	1.62706	1.19373	1.08099	1.31836	1.40712	1.55402	1.05106	0.63911	0.757135	0.940467
Ukiine03_ID231	Ukiine03_cmb_ID217	U		2840.9	660.23 Win054_C01	218		FALSE	NA	NA	2.90464	1.78677	13.0432	3.78368	7.81504	1.37701	3.79388	19.9862	19.8741	1.17227	11.4452	8.23511	32.9288	22.2775	0.114523	0.142319	2.15897	7.57164	0.813416	11.1478	0.274074	17.9841	1.36206	5.45895	4.9254	0.453537	4.52314	12.056	11.3529	7.16776	2.35119	15.43	55.9681	2.49397	19.3934	0.134989	0.0303848	0.342964	0.0130733
Ukiine03_ID232	Ukiine03_cmb_ID218	U		2856.7	663.18 Win054_C02	219		FALSE	NA	NA	0.0570049	0.796798	1.18806	0.640174	1.18491	0.565122	0.889084	1.30282	1.96431	0.903682	3.07723	0.583979	2.12493	1.37768	1.44518	1.17808	0.00125842	1.03075	2.35293	0.678581	0.706042	0.832776	0.745712	1.86473	1.14011	0.990576	0.791087	1.09463	1.86099	2.57848	4.16405	1.48085	1.24063	2.88252	2.39098	0.95971	1.7492	1.07252	0.770608
Ukiine03_ID233	Ukiine03_cmb_ID219	U		2862	664.18 Win054_C03	220		FALSE	NA	NA	0.230081	3.91842	0.972978	3.12512	2.6234	1.76632	0.431471	6.3158	4.88512	1.30134	0.518266	19.2119	3.2649	1.70968	0.392799	0.847412	0.0959692	1.43159	3.17687	0.712541	2.08992	6.65645	2.30814	3.06412	1.58902	1.49642	1.20853	0.483817	5.05355	1.92582	1.80841	0.300735	2.204	0.970366	0.591186	0.249924	0.100854	0.300186	0.578881
Ukiine03_ID234	Ukiine03_cmb_ID220	U		2884.6	668.46 Win055_C01	221		FALSE	NA	NA	1.33396	1.83373	1.78763	1.4526	3.2896	1.97168	1.3459	3.17443	4.06813	2.10829	3.45738	2.06926	2.58787	3.132	0.0234655	0.0524706	0.0434831	0.0311925	0.0635724	0.0401957	0.048873	3.08876	2.2574	3.70296	3.00104	2.66525	2.84736	3.32361	4.26132	4.04667	3.15269	3.69409	3.84887	3.3304	5.28826	0.034354	0.0552804	0.0325908	0.040829
Ukiine03_ID235	Ukiine03_cmb_ID221	U		2890.4	669.59 Win055_C02	222		FALSE	NA	NA	0.426701	1.04609	1.04873	1.28929	2.20241	0.477449	0.951172	2.26091	6.04592	1.04467	1.26938	1.36883	2.53861	2.42117	0.992269	1.11514	1.61322	1.25321	2.32316	0.324876	0.756284	0.880419	5.64371	1.82177	2.07944	1.4183	2.62783	1.41321	2.81595	5.90008	2.1314	1.22233	2.57939	3.38517	4.53534	1.25309	1.19496	0.452687	1.43238
Ukiine03_ID236	Ukiine03_cmb_ID222	U		2895.7	670.59 Win055_C03	223		FALSE	NA	NA	0.126308	0.326168	0.511518	14.3482	1.30175	5.17456	1.69414	0.852351	1.86279	0.495307	5.67236	10.2661	0.28661	5.14631	0.257843	0.0353464	0.0175478	0.0912519	0.121893	0.265692	0.00593968	0.784725	3.7945	4.992	8.11381	9.36443	12.3011	17.0869	15.3969	22.7958	10.9354	13.0406	5.16882	7.02672	18.6094	0.541043	1.12916	0.93421	0.0218994
Ukiine03_ID237	Ukiine03_cmb_ID223	U		2898.8	671.22 Win055_C04	224		FALSE	NA	NA	0.163492	1.55105	0.785316	0.90442	0.763451	0.46302	1.49761	1.29871	1.14858	1.57742	0.810531	4.42062	0.767975	1.11063	1.81331	1.7458	0.950005	2.03958	2.16045	1.23223	1.54217	1.60414	1.75116	0.946218	1.22856	1.11835	1.40689	1.70758	0.764443	0.729919	0.724342	1.32433	1.40811	0.936922	2.08215	2.29027	1.82206	1.14145	0.975108
Ukiine03_ID238	Ukiine03_cmb_ID224	U		2902.8	671.95 Win055_C05	225		FALSE	NA	NA	0.041905	1.23529	0.153896	0.0397683	0.96322	0.118924	0.237306	1.88074	0.614988	0.00290746	0.00846865	0.00971466	0.847548	2.18795	1.68532	0.596391	0.0130874	1.04125	0.568195	0.335201	2.41052	0.782618	1.99733	0.696127	1.32604	0.740532	0.139649	0.260587	0.00681276	6.96887	2.52147	2.4454	2.77079	0.00560043	0.00604573	0.0972972	4.83863e-05	0.00561663	0.00887891
Ukiine03_ID239	Ukiine03_cmb_ID225	U		2911.8	673.94 Win055_C06	226		FALSE	NA	NA	0.032317	2.04818	0.222052	0.791835	0.133397	0.709317	0.187361	0.721452	0.108305	0.1183	0.506252	2.14832	1.18094	2.00988	6.21238	14.97	6.08115	13.8182	20.3401	6.39318	14.9293	0.206816	0.515353	0.562159	0.577845	0.611086	1.80458	0.869494	0.760836	0.089156	0.877715	0.476198	1.31076	0.89195	1.65091	10.1642	6.14206	10.5789	11.9406
Ukiine03_ID240	Ukiine03_cmb_ID226	U		2917	675.04 Win055_C07	227		FALSE	NA	NA	6.4565	3.69554	7.80115	10.4336	15.2616	10.4064	3.25511	12.4287	28.4103	5.47453	6.37984	10.235	11.1127	10.2899	0.0295367	0.380096	0.205134	0.453428	0.427184	5.65163e-07	0.526802	1.7592	7.91904	6.45567	5.49579	8.7634	7.13928	8.42389	19.3546	7.97173	9.69018	3.38351	22.9546	4.19987	16.3779	0.0192159	0.115506	0.614367	0.275167
Ukiine03_ID241	Ukiine03_cmb_ID227	U		2923.7	676.43 Win056_C01	228		FALSE	NA	NA	1.62133	0.705723	0.909709	1.04973	1.65836	1.92515	1.56279	1.0545	0.864263	3.20954	0.535461	2.09913	1.28338	1.87818	0.163466	1.46721	0.181693	0.760051	1.97423	1.44102	2.38002	0.895352	0.730833	0.953845	0.724833	1.75949	0.549653	1.97996	1.70371	2.94417	0.524689	0.831956	1.51627	0.421473	NA	1.33797	1.07318	0.375475	0.85501
Ukiine03_ID242	Ukiine03_cmb_ID228	U		2931.8	678.12 Win056_C02	229		FALSE	NA	NA	0.792748	1.02726	0.922236	1.15485	0.514029	1.85893	1.10293	0.611374	0.458264	1.13727	1.17943	0.655224	1.01303	1.08091	1.13511	2.71528	1.02676	0.772163	1.2581	2.05323	1.02125	0.43345	1.14129	4.43566	1.02883	0.423849	1.8761	0.0364828	2.39153	0.79261	1.05173	0.354895	0.740368	0.611298	0.392341	0.350543	0.341772	2.121	1.63156
Ukiine03_ID243	Ukiine03_cmb_ID229	U		2944.6	680.78 Win056_C03	230		FALSE	NA	NA	0.00199442	0.970637	1.40624	1.66767	0.351562	0.742047	1.85984	0.492268	0.866459	1.05412	0.411831	10.1372	1.20008	0.702285	5.41416	9.36336	5.70082	5.60806	7.00467	5.58134	11.121	3.0251	1.64919	1.07077	0.983341	3.23139	2.02583	1.22624	0.693405	1.42754	0.837361	2.4211	0.826124	0.963183	1.01646	14.9466	10.8997	7.48295	6.37986
Ukiine03_ID244	Ukiine03_cmb_ID230	I	Galactinol (9TMS)	2962.2	684.53 Win057_C01	231	Galactinol (9TMS)	TRUE	c01235	galactinol	1.36972	2.24024	1.27536	0.713742	0.84315	3.58815	0.433065	0.927008	2.47532	2.31633	1.67799	0.766969	1.86911	1.5755	7.10687	27.1485	23.3841	29.5781	31.134	32.9083	25.7491	0.675563	7.30372	3.28653	1.08236	1.80784	0.830262	1.05672	0.668295	0.872188	1.06608	1.29667	2.22654	1.51425	1.91402	30.174	21.2381	35.1417	42.725
Ukiine03_ID245	Ukiine03_cmb_ID231	U		3004.5	693.46 Win058_C01	232		FALSE	NA	NA	0.065216	0.0410562	0.253728	0.897075	1.16925	0.30443	1.16538	0.0964514	0.124542	0.126054	0.0312318	0.0170114	0.0115196	2.09095	354.478	534.787	159.321	568.257	187.952	470.051	265.072	0.425283	0.0278376	0.351814	2.17371	2.15194	1.42819	4.59766	0.279372	0.0153983	0.0253198	1.19546	0.90406	0.278304	1.32467	274.917	586.805	492.341	334.395
Ukiine03_ID246	Ukiine03_cmb_ID232	U		3017.5	696.55 Win058_C02	233		FALSE	NA	NA	2.9402	2.82351	2.77627	1.22851	4.64381	1.01533	2.45478	2.04672	2.88181	1.182	1.61591	6.73676	1.67948	4.04567	1.44422	1.50548	0.39529	3.63221	0.739237	1.66496	2.64533	2.52973	8.00994	3.94114	1.22124	2.76329	3.01468	0.00041206	2.50273	1.80861	3.43178	1.72165	3.81256	0.932391	1.05012	0.000778896	0.861335	0.334279	0.741259
Ukiine03_ID247	Ukiine03_cmb_ID233	U		3023.4	697.98 Win058_C03	234		FALSE	NA	NA	2.91083	1.64757	0.998838	2.31952	0.653294	1.39097	1.07087	1.44251	1.57183	1.7495	1.43606	5.43357	0.861758	1.68618	0.526546	0.907976	0.341046	0.732807	1.62083	1.19889	0.96024	1.11124	0.87207	0.680207	1.05391	1.90825	1.60338	0.196586	1.97562	1.58325	0.646364	0.42243	1.91952	0.79977	0.908917	0.308162	0.263971	0.509836	0.715485
Ukiine03_ID248	Ukiine03_cmb_ID234	M1	M000000_A285001-101_MST_2851.8_EITTMS_	3040.7	702.06 Win059_C01	235		TRUE	NA	NA	0.100446	2.17695	1.54884	0.418592	0.637179	0.267846	1.37133	0.359589	1.09337	0.868932	0.863388	0.802739	0.184202	0.678154	13.7089	16.4244	4.60624	30.4629	17.313	15.6447	11.6883	3.83215	5.90104	0.984473	0.466308	1.09451	0.380067	3.75998	0.10103	0.522834	0.538365	1.77525	2.40802	0.12967	4.45579	27.6276	27.9872	6.70232	10.5785
Ukiine03_ID249	Ukiine03_cmb_ID235	M1	M000000_A311002-101_MST_3110.4_EITTMS_	3073.1	709.76 Win060_C01	236		TRUE	NA	NA	1.37292	1.621	1.10874	1.06024	1.13285	1.55277	0.930056	1.39149	1.46986	1.19396	0.93151	0.436521	1.43083	1.73735	5.07676	9.19	5.46027	5.58959	7.72533	6.23659	7.15821	1.59962	3.02776	2.02469	2.40339	1.37712	0.989832	1.76656	1.65124	1.73516	1.54128	1.72825	1.83991	1.91872	2.18157	16.0905	4.4747	7.12181	5.78377
Ukiine03_ID250	Ukiine03_cmb_ID236	U		3082.4	711.99 Win060_C02	237		FALSE	NA	NA	2.8865	0.0119404	1.1959	0.157529	0.299038	1.24619	0.0171546	5.77209	1.3954	2.33365	1.32433	1.91294	1.87949	1.95039	1.96787	8.86725	1.92008	7.37506	9.81553	8.32884	9.96058	1.48867	2.19366	0.819732	2.39514	1.88079	0.874506	0.763516	0.289377	2.56918	1.14624	2.71638	1.91615	1.46103	1.12229	9.19056	3.35324	3.06325	8.8866
Ukiine03_ID251	Ukiine03_cmb_ID237	U		3128.8	724.01 Win061_C01	238		FALSE	NA	NA	1.17162	0.182104	2.75774	2.42829	6.14923	3.21235	1.99614	1.79833	4.51893	2.03417	2.70197	3.10801	3.46531	2.61236	0.485073	0.157451	0.626017	0.249519	0.424395	0.248608	0.0808802	2.47894	0.533203	2.33431	3.52245	1.93324	4.58836	1.05237	6.78258	2.96053	1.68079	2.33386	0.587124	3.9308	2.46227	0.00898772	0.605372	0.00216147	0.05076
Ukiine03_ID252	Ukiine03_cmb_ID238	U		3132.1	724.87 Win061_C02	239		FALSE	NA	NA	0.122444	4.02236	1.67844	0.399266	0.721772	0.269592	4.23619	0.803154	1.89532	0.553518	1.80681	3.0478	0.253615	0.622928	0.620979	1.23454	0.39045	7.72153	5.40784	0.90265	1.57444	3.74187	8.04913	3.19906	1.15433	2.48625	0.0156019	6.56997	0.434143	0.935482	1.21929	3.69233	3.79889	0.739808	11.4186	4.46175	5.67479	1.54977	0.423918
Ukiine03_ID253	Ukiine03_cmb_ID239	I	\Tocopherol, alpha- (1TMS)\""	3149	729.52 Win062_C01	240	\Tocopherol, alpha- (1TMS)\""	TRUE	c02477	alpha-tocopherol	0.00535897	0.809634	0.730574	0.170189	1.77729	0.617279	0.442611	2.24583	4.07094	1.21277	3.77478	0.904105	3.37717	1.57429	2.7305	1.17325	0.92178	1.70609	1.12687	1.19068	0.708676	1.25046	0.62839	0.654443	0.722957	0.645129	1.01119	0.598868	1.31183	2.51472	1.55085	2.22537	0.00844695	1.88796	1.01689	0.536432	0.529393	0.113788	0.438033
Ukiine03_ID254	Ukiine03_cmb_ID240	U		3153.4	730.65 Win062_C02	241		FALSE	NA	NA	1.42954	0.467304	1.96266	3.75264	1.84809	3.44808	3.50737	3.56564	1.47054	1.87769	0.439417	1.86523	0.212278	9.94397	0.270884	0.361172	0.165918	0.0170711	1.18446	0.79826	0.715844	1.47111	0.627262	1.40128	2.0948	2.57332	0.0421934	0.458835	7.35463	1.89231	0.807088	0.09843	2.01637	0.462184	2.22376	0.246441	1.26808	0.0152001	0.36649
Ukiine03_ID255	Ukiine03_cmb_ID241	M1	M000000_A310001-101_MST_3096.8_EITTMS_	3158.9	732.21 Win062_C03	242		TRUE	NA	NA	0.000206994	2.04851	0.859646	0.717037	0.685514	0.392453	0.646413	0.652697	0.866079	0.994309	0.502541	4.26664	0.525954	0.902622	2.18407	5.08015	1.77189	7.3613	5.46392	3.39607	3.4687	1.84707	3.58912	0.929746	0.708304	1.07826	1.13071	1.55946	0.532958	0.866911	0.538167	1.67085	0.934419	0.555869	1.54409	9.60543	6.51734	2.56737	2.12761
Ukiine03_ID256	Ukiine03_cmb_ID242	U		3161.9	733.04 Win062_C04	243		FALSE	NA	NA	0.750018	0.927821	3.2346	3.53861	0.300361	0.210159	1.28225	1.95196	0.468181	2.59108	1.76126	1.54318	0.210829	0.159151	5.23851	2.3897	1.1206	7.06233	4.31319	5.77753	1.44543	0.642737	0.510608	2.42647	0.308067	2.23157	0.541324	2.65955	3.95156	2.2302	0.848918	1.4314	1.21317	0.691166	2.67083	20.2829	5.10329	0.233357	2.22403
Ukiine03_ID257	Ukiine03_cmb_ID243	A2	\Quinic acid, 5-caffeoyl-, trans- (6TMS)\""	3165.6	734 Win062_C05	244	\Quinic acid, 5-caffeoyl-, trans- (6TMS)\""	TRUE	c03908	1290:quinic acid, 5-caffeoyl-, trans- (6tms)	0.740545	2.66908	0.846287	1.55678	0.279123	0.0787607	0.605305	0.367984	0.881529	0.302472	0.55221	3.4879	0.239577	0.393658	14.02	14.2023	3.52951	0.303562	11.7154	14.4004	12.9297	3.18834	4.06687	1.03451	0.853733	0.175321	0.96043	2.11892	0.273931	1.59289	0.304118	2.87393	3.07384	0.425771	4.78153	16.1669	26.6236	7.69139	3.38533
Ukiine03_ID259	Ukiine03_cmb_ID245	U		3226.8	751.83 Win064_C01	246		FALSE	NA	NA	0.176965	0.00510157	3.67214	1.50921	0.653381	2.16495	5.16415	1.74582	0.705278	1.53777	5.32692	3.28311	7.28351	2.88548	1.29913	0.818119	0.000100152	0.583607	0.456319	0.697942	0.400413	3.27456	2.97025	2.49715	1.84936	1.94258	0.202652	2.59087	1.78275	5.24372	7.62822	1.6767	3.48232	2.74664	3.705	0.840573	0.861693	0.339411	2.52359
Ukiine03_ID260	Ukiine03_cmb_ID246	U		3256	760.96 Win065_C01	247		FALSE	NA	NA	7.20153	5.12331	7.26684	26.1376	6.4718	7.01976	0.926706	7.1041	0.331662	21.095	2.35399	22.6942	3.93138	15.9225	0.235367	1.08963	0.705256	2.63769	6.51494	1.88301	1.01815	21.2376	8.91803	3.19314	6.99787	7.47321	0.969736	2.30671	19.4739	5.99225	3.91395	1.42861	14.4344	10.2051	29.1239	1.46868	0.101888	0.0907857	0.378937
Ukiine03_ID261	Ukiine03_cmb_ID247	U		3269.9	765.41 Win066_C01	248		FALSE	NA	NA	15.6809	2.20565	3.94075	3.53043	4.63684	6.7538	0.742301	10.3047	10.7581	3.72517	2.89922	27.4409	2.22551	9.87228	0.0765915	0.727249	0.076783	0.422221	0.822072	0.245973	0.317465	4.36518	2.98665	1.87599	6.95347	6.26826	1.7125	1.13034	6.64009	8.36693	1.8006	2.65149	6.69238	3.5826	25.3503	0.126687	0.609253	0.248131	0.189711
Ukiine03_ID262	Ukiine03_cmb_ID248	U		3275	767 Win066_C02	249		FALSE	NA	NA	0.00856502	NA	0.402749	0.0137252	NA	0.000902662	0.0175619	0.880957	0.125545	0.139383	NA	0.257141	0.001008	0.0835207	126.679	365.607	14.662	20.5905	346.546	46.0178	154.734	NA	1.62953	0.0720372	NA	2.15659	12.7996	0.00230256	1.51533	0.288302	0.231561	2.34713	8.48279e-05	0.422616	0.0676984	90.7771	64.06	1.61855	2.13173
Ukiine03_ID263	Ukiine03_cmb_ID249	A2	Campesterol (1TMS)	3292.2	772.41 Win067_C01	250	Campesterol (1TMS)	TRUE	c01789	campesterol	0.35845	1.01019	0.747725	0.895202	1.00456	0.807517	0.827722	1.12473	1.35169	0.844032	1.13959	0.998185	1.04972	1.01421	0.839382	0.684707	0.779132	0.902158	0.965592	0.686844	0.932473	0.82661	0.73258	0.973631	0.843925	0.851189	0.830775	0.825764	1.18656	1.14305	1.21462	1.17592	1.29084	1.2615	1.19302	0.831914	1.00611	1.04355	0.936604
Ukiine03_ID264	Ukiine03_cmb_ID250	A2	Stigmasterol (1TMS)	3316.6	780.08 Win068_C01	251	Stigmasterol (1TMS)	TRUE	c05442	1295:stigmasterol (1tms)	0.49551	0.640272	0.645291	0.68142	0.856673	0.634566	0.590731	1.00493	0.967177	0.849415	0.89133	0.832791	0.85794	0.904229	0.729417	0.815872	0.822923	0.905665	1.20156	0.840356	0.979489	0.721061	0.606713	0.774075	0.759803	0.778856	0.608599	0.721099	0.984636	1.00947	0.964242	0.801417	1.19005	0.960306	0.998502	0.986084	1.10565	0.858626	0.961191
Ukiine03_ID265	Ukiine03_cmb_ID251	U		3339.8	787.42 Win069_C01	252		FALSE	NA	NA	0.741599	1.26795	6.92981	10.2973	11.6868	0.724145	2.37245	28.6963	3.82948	0.00807216	0.0346384	14.5634	0.166432	1.96072	0.323189	1.41864	0.223683	0.0762492	0.177752	2.33966	2.65025	6.18715	0.951245	12.5318	13.2529	0.628528	0.0125412	0.827308	9.51064	0.426116	1.88711	0.0154349	6.57119	1.99326	4.62296	0.460983	5.46569	0.565073	1.68087
Ukiine03_ID266	Ukiine03_cmb_ID252	A2	Raffinose (11TMS)	3360.7	794.02 Win070_C01	253	Raffinose (11TMS)	TRUE	c00492	d-raffinose	0.423151	2.20554	1.41548	0.8032	0.791661	1.53152	0.671501	0.996452	1.47375	1.03182	0.764594	0.671178	1.25494	1.50142	1.62071	4.53052	2.37152	4.4468	4.42916	3.77447	3.54795	1.22364	3.75596	1.50292	1.02808	1.15726	0.767891	0.752677	0.735898	0.991881	1.26822	1.08255	2.14034	1.87309	1.69394	7.18628	2.3377	3.37034	4.01708
Ukiine03_ID267	Ukiine03_cmb_ID253	U		3386.4	802.13 Win071_C01	254		FALSE	NA	NA	0.463491	0.618483	0.812598	0.408771	0.713862	0.580778	0.693067	0.61479	0.879597	0.580409	0.701791	0.6229	0.601566	0.572895	10.3304	24.479	12.9744	29.9121	28.1467	29.6087	23.1677	1.41316	4.25027	0.668905	0.550583	0.678155	0.477568	0.655312	0.789994	0.792297	0.654964	0.66259	2.14008	0.708146	0.995891	26.5753	22.9244	14.7675	24.1921
RDA_Ukiine03_ID268	RDA_Ukiine03_cmb_ID001	I	Proline		Proline M/z:142 + 216 RI:1293-1301	255	Proline	TRUE	c16435|c00763|c00148	l-proline	1.17683	1.43674	1.1333	1.31761	1.88826	1.50354	1.36675	1.55184	1.82259	3.27296	2.9918	4.51697	1.09274	1.56792	0.317664	0.498378	0.287385	0.465789	0.676199	0.409078	0.528262	0.754442	0.882364	0.873338	0.714117	0.72524	0.716027	0.711791	1.77153	1.02832	0.776665	0.859713	0.837778	1.11268	1.36147	0.558816	0.430095	0.441164	0.737029
RDA_Ukiine03_ID269	RDA_Ukiine03_cmb_ID002	I	Succinate		Succinate M/z:172 + 218 RI:1304-1309	256	Succinate	TRUE	c00042	succinic acid	1.99707	1.68583	1.48315	1.95217	1.79454	1.67258	1.42826	1.93482	1.64109	1.3862	1.52491	5.04794	1.85054	1.99108	1.48181	1.38242	1.08295	1.18618	1.5894	1.02724	1.61725	2.18332	1.98731	2.93523	1.77111	2.14991	2.2265	2.0188	2.45002	2.66832	2.35938	2.57255	1.84617	3.09028	2.66205	1.013	1.65981	2.34531	2.10704
RDA_Ukiine03_ID270	RDA_Ukiine03_cmb_ID003	I	Pyroglutamate		Pyroglutamate M/z:156 + 258 RI:1517-1539	257	Pyroglutamate	TRUE	c01879|c02237|c02238	l-5-oxoproline	1.78905	2.27439	1.84224	1.95616	1.97659	1.98093	2.38362	1.76524	1.62741	3.34641	2.55094	14.5283	1.30417	2.24597	0.620395	0.627362	0.530228	0.658255	1.0037	0.619986	0.69835	1.44751	1.94761	1.57229	1.71326	1.46756	1.74281	1.65418	3.04961	2.01483	1.62522	2.12467	1.54238	2.01758	2.43078	0.821148	0.656042	1.01209	0.897043
RDA_Ukiine03_ID271	RDA_Ukiine03_cmb_ID004	I	Glutamate		Glutamate M/z:230 + 246 RI:1603-1613	258	Glutamate	TRUE	c00025|c00217|c00302	l-glutamic acid	1.29206	1.64828	1.7604	1.88876	1.74557	1.78251	1.39605	1.56826	1.64055	2.70653	2.68565	6.78839	1.43759	1.82628	0.629296	0.734349	0.671234	0.788796	0.667539	0.753437	0.635831	1.67714	2.01101	2.12459	1.99026	1.76733	2.17002	2.1889	2.84865	2.06792	1.95962	2.30482	1.88154	2.52166	2.87569	0.800201	0.765912	1.29107	1.05816
RDA_Ukiine03_ID272	RDA_Ukiine03_cmb_ID005	I	Glucose1		Glucose1 M/z:229 + 319 RI:1875-1894	259	Glucose1	TRUE	c00267|c00293|c00221|c00031	d-glucose	1.92013	0.481035	0.530306	0.657259	0.857532	0.578426	0.329943	0.833318	1.01123	1.44973	1.19155	0.20263	1.37941	1.25063	3.47285	0.874048	4.17087	2.09684	1.01608	1.59817	0.697093	0.684639	0.715828	0.576039	0.984031	0.468541	0.425495	0.568317	1.22322	1.1562	1.03629	0.804933	1.18713	1.04053	0.969625	1.06897	2.32461	3.06612	2.23748
RDA_Ukiine03_ID273	RDA_Ukiine03_cmb_ID006	I	Sucrose		Sucrose M/z:437 + 451 RI:2598-2674	260	Sucrose	TRUE	d00025|d06530|d06531|d06533|c00089|d06529|d06528	sucrose	0.600005	0.749203	0.759617	0.748487	0.702925	0.723144	0.652538	0.67436	0.728786	0.636998	0.794145	0.463298	0.83632	0.748826	1.7653	0.751139	1.13927	1.02686	1.03258	1.0326	0.836296	0.922058	0.89808	0.861035	0.904438	0.903439	0.990653	0.981234	0.742834	1.06534	1.09648	0.991884	0.918054	0.982684	0.86435	1.48518	1.64009	1.86721	1.7444
RDA_Ukiine03_ID274	RDA_Ukiine03_cmb_ID007	I	Salicylate		Salicylate M/z:209 + 267 RI:1506-1513	261	Salicylate	TRUE	c00805|d00097|d00566	salicylic acid	1.23025	1.53786	0.68575	0.6136	0.921725	0.682662	0.957709	1.21425	1.53953	1.67644	1.00675	0.891984	1.51204	1.31624	1.47234	1.11323	0.843893	1.1276	1.11132	1.24783	1.14976	0.8217	1.93881	0.906175	0.839195	0.748556	0.738556	0.862823	1.66407	1.04874	1.2526	0.979152	1.1627	1.06605	1.43047	1.04474	1.70481	1.2815	1.18451
RDA_Ukiine03_ID275	RDA_Ukiine03_cmb_ID008	I	Putrescine		Putrescine M/z:214 + 361 + 376 RI:1735-1744	262	Putrescine	TRUE	c00134|c03687	putrescine	5.75888	1.92928	2.78077	3.3819	2.2433	2.88946	2.09182	2.47723	2.0668	3.10697	3.91389	22.9615	2.79685	2.57055	3.19356	0.743989	1.3213	0.71331	0.876666	0.703174	0.762186	2.6386	1.9786	2.57245	2.4587	2.26819	1.85033	1.90597	3.11056	2.48138	2.58239	2.39885	2.44609	2.61387	3.85077	1.28455	1.8853	6.62574	2.59457
RDA_Ukiine03_ID276	RDA_Ukiine03_cmb_ID009	I	Tetradecanoate		Tetradecanoate M/z:285 + 300 RI:1838-1848	263	Tetradecanoate	TRUE	c06424	1158:tetradecanoic acid, n- (1tms)	1.879	1.31341	1.52408	1.05465	0.739293	0.957884	1.02409	1.21707	1.16869	1.23912	1.03738	0.789685	1.56505	1.00758	3.10649	0.895376	1.3104	0.88708	1.01432	0.899111	0.797452	1.76391	1.56561	1.7836	1.33346	1.65466	1.13375	1.82027	0.882187	1.66276	2.17051	1.59078	1.47951	1.60295	1.01071	0.983153	2.60362	3.71762	1.66732
RDA_Ukiine03_ID277	RDA_Ukiine03_cmb_ID010	I	Hexadecanoate		Hexadecanoate M/z:313 + 328 RI:2036-2049	264	Hexadecanoate	TRUE	c00249|d05341	palmitic acid	2.02207	1.47754	1.04511	1.13067	1.06325	1.35068	1.15768	1.21551	1.19668	1.78071	1.54384	2.26317	1.0129	1.28126	0.769523	1.15499	0.599956	0.867385	1.55954	1.12089	1.08721	1.19967	1.42101	1.64215	1.35395	1.31116	0.593864	0.842074	1.99372	1.59144	1.05911	0.92727	1.1543	1.05126	1.3008	0.955125	0.87892	0.996763	0.978588
RDA_Ukiine03_ID291	RDA_Ukiine03_cmb_ID024	I	Glycerate		Glycerate M/z:189 + 292 RI:1314-1320	278	Glycerate	TRUE	c00258	glyceric acid	2.67373	1.51032	1.65187	2.33978	1.29273	1.79799	1.19514	1.40659	1.52649	1.07015	1.22128	1.96884	1.39813	1.28652	6.90004	2.92582	2.7138	3.02681	2.38539	3.5693	3.13048	1.00382	1.27369	0.828445	0.917228	1.02645	0.89207	0.906382	1.05065	0.82439	1.1116	1.03403	1.2992	1.24762	0.920474	1.66922	1.57811	3.08099	4.54413
RDA_Ukiine03_ID292	RDA_Ukiine03_cmb_ID025	I	Aspartate		Aspartate M/z:218 + 232 RI:1502-1515	279	Aspartate	TRUE	c00402|c00049|c16433	l-aspartic acid	1.19196	1.76347	1.93613	1.72029	2.01603	1.85515	2.38243	1.70866	1.58045	3.23456	2.22043	5.0023	1.41811	1.71005	1.28316	1.33846	1.24381	1.36643	1.32709	1.22664	1.28511	1.00723	1.49155	1.22578	1.34394	1.25573	1.46811	1.53473	1.5712	0.922691	1.24851	1.37462	1.16522	1.46293	1.70608	0.894426	0.874065	1.43911	0.925769
RDA_Ukiine03_ID294	RDA_Ukiine03_cmb_ID027	I	Tryptamine2		Tryptamine2 M/z:174 + 273 RI:2230-2246	281	Tryptamine2	TRUE	NA	NA	1.78528	1.4168	1.86649	3.27785	1.07067	2.06767	1.65698	1.36706	1.12038	1.44432	2.25734	2.69374	2.21342	1.7657	0.295762	0.117931	0.158365	0.174127	0.255137	0.126751	0.101856	1.46543	1.00737	1.70013	1.21366	2.20413	2.73852	2.10256	2.76233	1.36513	2.00976	2.33913	2.7549	1.64191	2.44514	0.192523	0.160506	0.403229	0.148976
RDA_Ukiine03_ID295	RDA_Ukiine03_cmb_ID028	I	trans-Sinapate		trans-Sinapate M/z:338 + 368 RI:2236-2247	282	trans-Sinapate	TRUE	NA	NA	8.39402	0.720962	2.43567	1.14403	0.766798	3.18586	12.9196	0.903882	0.780813	1.991	0.860534	1.04022	0.64345	8.05845	1.77093	1.57771	1.41933	0.68963	0.709254	1.94847	0.930653	0.925221	0.781296	0.983673	1.29845	0.960218	4.19958	0.498491	6.7393	0.652686	0.95027	0.912255	1.01543	0.679729	0.774477	0.777619	0.50286	0.674874	0.937528
RDA_Ukiine03_ID296	RDA_Ukiine03_cmb_ID029	I	Fructose-6-phosphate		Fructose-6-phosphate M/z:315 + 459 RI:2275-2287	283	Fructose-6-phosphate	TRUE	c00085	d-fructose-6-phosphate	0.896188	1.16628	2.32228	2.69544	1.5914	1.7747	1.84706	1.66094	1.41848	1.72543	1.39359	5.73492	1.46741	1.35769	1.52262	0.66797	1.32406	1.4032	0.672825	0.949179	0.776869	1.05618	0.937553	1.45683	1.69707	2.02016	2.39101	2.64132	0.978425	0.53059	1.2366	1.59751	1.06389	1.29179	1.59267	0.731501	0.902262	1.09576	1.28505
RDA_Ukiine03_ID297	RDA_Ukiine03_cmb_ID030	I	Trehalose		Trehalose M/z:169 + 191 RI:2715-2736	284	Trehalose	TRUE	c01083	d-trehalose	0.645534	0.920588	1.07746	0.662491	0.950189	0.635373	0.678702	1.11379	1.28546	1.01992	1.99009	0.61223	1.61277	1.65542	3.06001	1.5755	2.5589	2.34085	2.99584	2.36529	2.36347	1.2258	1.08572	1.36389	1.20042	1.18464	1.3264	1.2673	0.803367	2.15353	1.78927	1.44135	2.03707	1.52059	1.08892	3.3573	3.3296	2.58299	3.96547
[truncated: 212 more columns]

## Sheet: phenodata
gcid	sampleinfo	Order name	type	genotype	sumberged_time	timeperiod	Air	Treatment	sampling_time	batch	LS_length_cm	shoot_height_cm	sample_weight_mg	sample	weight	IS_area_hexadecanoate	Quant Masses
FD_01a_1	NA	119_FD_01_1	FD		NA					EXP_1	NA	NA	NA	FALSE	0.005556	1265373	317+332
FD_02a_1	NA	FD_02_1	FD		NA					EXP_1	NA	NA	NA	FALSE	0.005556	2012163	317+332
FD_03a_1	NA	117_FD_03_1	FD		NA					EXP_1	NA	NA	NA	FALSE	0.005556	1250714	317+332
FD_04b_4	NA	096_FD_04_4	FD		NA					EXP_2	NA	NA	NA	FALSE	0.005556	728784	317+332
FD_05b_1	NA	095_FD_05_1	FD		NA					EXP_2	NA	NA	NA	FALSE	0.005556	710436	317+332
FD_06b_1	NA	094_FD_06_1	FD		NA					EXP_2	NA	NA	NA	FALSE	0.005556	1041030	317+332
STDs1_1a_1	NA	113_STDs1_1a_1	STDs		NA					EXP_1	NA	NA	NA	FALSE	0.055556	1477131	317+332
STDs1_1b_1	NA	093_STDs1_1b_1	STDs		NA					EXP_2	NA	NA	NA	FALSE	0.055556	803255	317+332
STDs1_2a_1	NA	112_STDs1_2a_1	STDs		NA					EXP_1	NA	NA	NA	FALSE	0.055556	1229635	317+332
STDs1_2b_1	NA	092_STDs1_2b_1	STDs		NA					EXP_2	NA	NA	NA	FALSE	0.055556	1011670	317+332
STDs1_3a_1	NA	111_STDs1_3a_1	STDs		NA					EXP_1	NA	NA	NA	FALSE	0.055556	1362137	317+332
STDs1_3b_1	NA	091_STDs1_3b_1	STDs		NA					EXP_2	NA	NA	NA	FALSE	0.055556	929302	317+332
STDs2_1a_1	NA	110_STDs2_1a_1	STDs		NA					EXP_1	NA	NA	NA	FALSE	0.055556	1344364	317+332
STDs2_1b_1	NA	090_STDs2_1b_1	STDs		NA					EXP_2	NA	NA	NA	FALSE	0.055556	1002581	317+332
STDs2_2a_1	NA	109_STDs2_2a_1	STDs		NA					EXP_1	NA	NA	NA	FALSE	0.055556	1307206	317+332
STDs2_2b_1	NA	089_STDs2_2b_1	STDs		NA					EXP_2	NA	NA	NA	FALSE	0.055556	884781	317+332
STDs2_3a_1	NA	108_STDs2_3a_1	STDs		NA					EXP_1	NA	NA	NA	FALSE	0.055556	1231120	317+332
STDs2_3b_1	NA	088_STDs2_3b_1	STDs		NA					EXP_2	NA	NA	NA	FALSE	0.055556	999384	317+332
STDs3_1a_1	NA	107_STDs3_1a_1	STDs		NA					EXP_1	NA	NA	NA	FALSE	0.055556	1156532	317+332
STDs3_1b_1	NA	087_STDs3_1b_1	STDs		NA					EXP_2	NA	NA	NA	FALSE	0.055556	988857	317+332
STDs3_2a_1	NA	106_STDs3_2a_1	STDs		NA					EXP_1	NA	NA	NA	FALSE	0.055556	1259466	317+332
STDs3_2b_1	NA	086_STDs3_2b_1	STDs		NA					EXP_2	NA	NA	NA	FALSE	0.055556	1008584	317+332
STDs3_3a_1	NA	105_STDs3_3a_1	STDs		NA					EXP_1	NA	NA	NA	FALSE	0.055556	1212761	317+332
STDs3_3b_1	NA	085_STDs3_3b_1	STDs		NA					EXP_2	NA	NA	NA	FALSE	0.055556	1051424	317+332
Ukiine_001a_1	NIL_0h_air_1	104_Ukiine_001a_1	sample	NIL	NA	0h	TRUE	TRUE	07:30:00	EXP_1	25.5	71	443.4	TRUE	0.055556	122388	317+332
Ukiine_002a_1	NIL_0h_air_2	103_Ukiine_002a_1	sample	NIL	NA	0h	TRUE	TRUE	07:30:00	EXP_1	26.5	71	477.9	TRUE	0.055556	232401	317+332
Ukiine_003a_1	NIL_0h_air_3	102_Ukiine_003a_1	sample	NIL	NA	0h	TRUE	TRUE	07:30:00	EXP_1	25.5	68	447	TRUE	0.055556	1286825	317+332
Ukiine_004a_1	NIL_0h_air_4	101_Ukiine_004a_1	sample	NIL	NA	0h	TRUE	TRUE	07:30:00	EXP_1	24	63	409.4	TRUE	0.055556	1266345	317+332
Ukiine_005a_1	NIL_0h_air_5	100_Ukiine_005a_1	sample	NIL	NA	0h	TRUE	TRUE	07:30:00	EXP_1	26	69.5	480.5	TRUE	0.055556	876013	317+332
Ukiine_006a_1	NIL_0h_air_6	099_Ukiine_006a_1	sample	NIL	NA	0h	TRUE	TRUE	07:30:00	EXP_1	25.5	70	385.1	TRUE	0.055556	1214778	317+332
Ukiine_007a_1	NIL_0h_air_7	098_Ukiine_007a_1	sample	NIL	NA	0h	TRUE	TRUE	07:30:00	EXP_1	27	72	469.9	TRUE	0.055556	307907	317+332
Ukiine_008a_1	T65_0h_air_1	097_Ukiine_008a_1	sample	T65	NA	0h	TRUE	TRUE	07:30:00	EXP_1	24	63	519.3	TRUE	0.055556	1322915	317+332
Ukiine_009a_1	T65_0h_air_2	096_Ukiine_009a_1	sample	T65	NA	0h	TRUE	TRUE	07:30:00	EXP_1	24	62	465.7	TRUE	0.055556	1093248	317+332
Ukiine_010a_1	T65_0h_air_3	095_Ukiine_010a_1	sample	T65	NA	0h	TRUE	TRUE	07:30:00	EXP_1	22.5	60	537.4	TRUE	0.055556	365936	317+332
Ukiine_011a_1	T65_0h_air_4	094_Ukiine_011a_1	sample	T65	NA	0h	TRUE	TRUE	07:30:00	EXP_1	24	61	522.1	TRUE	0.055556	1116355	317+332
Ukiine_012a_1	T65_0h_air_5	093_Ukiine_012a_1	sample	T65	NA	0h	TRUE	TRUE	07:30:00	EXP_1	21.5	56	401.7	TRUE	0.055556	1259062	317+332
Ukiine_013a_1	T65_0h_air_6	092_Ukiine_013a_1	sample	T65	NA	0h	TRUE	TRUE	07:30:00	EXP_1	25.5	65	537.1	TRUE	0.055556	1004358	317+332
Ukiine_014a_1	T65_0h_air_7	091_Ukiine_014a_1	sample	T65	NA	0h	TRUE	TRUE	07:30:00	EXP_1	25.5	68	567.3	TRUE	0.055556	1318110	317+332
Ukiine_015a_1	C9285_0h_air_1	090_Ukiine_015a_1	sample	C9285	NA	0h	TRUE	TRUE	07:30:00	EXP_1	40	96	341.6	TRUE	0.055556	924225	317+332
Ukiine_016a_1	C9285_0h_air_2	089_Ukiine_016a_1	sample	C9285	NA	0h	TRUE	TRUE	07:30:00	EXP_1	40.5	92.5	295.6	TRUE	0.055556	1100957	317+332
Ukiine_017a_1	C9285_0h_air_3	088_Ukiine_017a_1	sample	C9285	NA	0h	TRUE	TRUE	07:30:00	EXP_1	41.5	92.5	315.3	TRUE	0.055556	926484	317+332
Ukiine_018a_1	C9285_0h_air_4	Ukiinw_018a_1	sample	C9285	NA	0h	TRUE	TRUE	07:30:00	EXP_1	40	98	316.7	TRUE	0.055556	1108064	317+332
Ukiine_019a_1	C9285_0h_air_5	086_Ukiine_019a_1	sample	C9285	NA	0h	TRUE	TRUE	07:30:00	EXP_1	42	100	363.7	TRUE	0.055556	887397	317+332
Ukiine_020a_1	C9285_0h_air_6	085_Ukiine_020a_1	sample	C9285	NA	0h	TRUE	TRUE	07:30:00	EXP_1	39	95	309.9	TRUE	0.055556	1198682	317+332
Ukiine_021a_1	C9285_0h_air_7	084_Ukiine_021a_1	sample	C9285	NA	0h	TRUE	TRUE	07:30:00	EXP_1	43.5	103.5	332.2	TRUE	0.055556	1078584	317+332
Ukiine_022a_1	NIL_8h_sumb_1	001_Ukiine_022a_1	sample	NIL	8	8h	FALSE	TRUE	15:00:00	EXP_1	26	69	420.7	TRUE	0.055556	1198295	317+332
Ukiine_023a_1	NIL_8h_sumb_2	083_Ukiine_023a_1	sample	NIL	8	8h	FALSE	TRUE	15:00:00	EXP_1	24.5	65	422.9	TRUE	0.055556	319047	317+332
Ukiine_024a_1	NIL_8h_sumb_3	082_Ukiine_024a_1	sample	NIL	8	8h	FALSE	TRUE	15:00:00	EXP_1	27	72	445.5	TRUE	0.055556	1045598	317+332
Ukiine_025a_1	NIL_8h_sumb_4	081_Ukiine_025a_1	sample	NIL	8	8h	FALSE	TRUE	15:00:00	EXP_1	26.5	67.5	454.2	TRUE	0.055556	1269619	317+332
Ukiine_026a_1	NIL_8h_sumb_5	080_Ukiine_026a_1	sample	NIL	8	8h	FALSE	TRUE	15:00:00	EXP_1	26	69.5	426.3	TRUE	0.055556	1324833	317+332
Ukiine_027a_1	NIL_8h_sumb_6	Ukiine_027a_1	sample	NIL	8	8h	FALSE	TRUE	15:00:00	EXP_1	23.5	69.5	456.5	TRUE	0.055556	1304435	317+332
Ukiine_028a_1	NIL_8h_sumb_7	078_Ukiine_028a_1	sample	NIL	8	8h	FALSE	TRUE	15:00:00	EXP_1	27	70	451	TRUE	0.055556	1295677	317+332
Ukiine_029a_1	T65_8h_sumb_1	077_Ukiine_029a_1	sample	T65	8	8h	FALSE	TRUE	15:15:00	EXP_1	22.5	63.5	482.6	TRUE	0.055556	1236861	317+332
Ukiine_030a_1	T65_8h_sumb_2	076_Ukiine_030a_1	sample	T65	8	8h	FALSE	TRUE	15:15:00	EXP_1	26	66	475.2	TRUE	0.055556	1010572	317+332
Ukiine_031a_1	T65_8h_sumb_3	075_Ukiine_031a_1	sample	T65	8	8h	FALSE	TRUE	15:15:00	EXP_1	25	65.5	458.2	TRUE	0.055556	957008	317+332
Ukiine_032a_1	T65_8h_sumb_4	Ukiine_032a_1	sample	T65	8	8h	FALSE	TRUE	15:15:00	EXP_1	26	66	440.8	TRUE	0.055556	1227078	317+332
Ukiine_033a_1	T65_8h_sumb_5	073_Ukiine_033a_1	sample	T65	8	8h	FALSE	TRUE	15:15:00	EXP_1	25	64	553.5	TRUE	0.055556	1044114	317+332
Ukiine_034a_1	T65_8h_sumb_6	072_Ukiine_034a_1	sample	T65	8	8h	FALSE	TRUE	15:15:00	EXP_1	24	62.5	486.8	TRUE	0.055556	919459	317+332
Ukiine_035a_1	T65_8h_sumb_7	071_Ukiine_035a_1	sample	T65	8	8h	FALSE	TRUE	15:15:00	EXP_1	24	64	441.9	TRUE	0.055556	1278595	317+332
Ukiine_036a_1	C9285_8h_sumb_1	070_Ukiine_036a_1	sample	C9285	8	8h	FALSE	TRUE	15:35:00	EXP_1	43.5	98.5	247.1	TRUE	0.055556	1139889	317+332
Ukiine_037a_1	C9285_8h_sumb_2	069_Ukiine_037a_1	sample	C9285	8	8h	FALSE	TRUE	15:35:00	EXP_1	39.5	88	337.9	TRUE	0.055556	1231804	317+332
Ukiine_038a_1	C9285_8h_sumb_3	068_Ukiine_038a_1	sample	C9285	8	8h	FALSE	TRUE	15:35:00	EXP_1	41.5	95.5	263.2	TRUE	0.055556	914287	317+332
Ukiine_039a_1	C9285_8h_sumb_4	067_Ukiine_039a_1	sample	C9285	8	8h	FALSE	TRUE	15:35:00	EXP_1	41	96	287.3	TRUE	0.055556	1008691	317+332
Ukiine_040a_1	C9285_8h_sumb_5	Ukiine_040a_1	sample	C9285	8	8h	FALSE	TRUE	15:35:00	EXP_1	43	96.5	300.6	TRUE	0.055556	1052451	317+332
Ukiine_041a_1	C9285_8h_sumb_6	Ukiine_041a_1	sample	C9285	8	8h	FALSE	TRUE	15:35:00	EXP_1	42.5	97	286.4	TRUE	0.055556	1196622	317+332
Ukiine_042a_1	C9285_8h_sumb_7	064_Ukiine_042a_1	sample	C9285	8	8h	FALSE	TRUE	15:35:00	EXP_1	41	100	343.1	TRUE	0.055556	1046105	317+332
Ukiine_043a_1	NIL_8h_air_1	063_Ukiine_043a_1	sample	NIL	NA	8h	TRUE	FALSE	16:25:00	EXP_1	25	68.5	409	TRUE	0.055556	1324719	317+332
Ukiine_044a_1	NIL_8h_air_2	062_Ukiine_044a_1	sample	NIL	NA	8h	TRUE	FALSE	16:25:00	EXP_1	26	70.5	436.5	TRUE	0.055556	233880	317+332
Ukiine_045a_1	NIL_8h_air_3	Ukiine_045a_1	sample	NIL	NA	8h	TRUE	FALSE	16:25:00	EXP_1	27	70.5	451.4	TRUE	0.055556	800467	317+332
Ukiine_046a_1	NIL_8h_air_4	060_Ukiine_046a_1	sample	NIL	NA	8h	TRUE	FALSE	16:25:00	EXP_1	25.5	71	413.7	TRUE	0.055556	924986	317+332
Ukiine_047a_1	NIL_8h_air_5	059_Ukiine_047a_1	sample	NIL	NA	8h	TRUE	FALSE	16:25:00	EXP_1	25	69	369.9	TRUE	0.055556	627848	317+332
Ukiine_048a_1	NIL_8h_air_6	058_Ukiine_048a_1	sample	NIL	NA	8h	TRUE	FALSE	16:25:00	EXP_1	23.5	61.5	387.5	TRUE	0.055556	683346	317+332
Ukiine_049a_1	NIL_8h_air_7	057_Ukiine_049a_1	sample	NIL	NA	8h	TRUE	FALSE	16:25:00	EXP_1	23.5	67.5	461.5	TRUE	0.055556	1397645	317+332
Ukiine_050a_1	T65_8h_air_1	056_Ukiine_050a_1	sample	T65	NA	8h	TRUE	FALSE	16:25:00	EXP_1	25.5	69	531.9	TRUE	0.055556	1047173	317+332
Ukiine_051a_1	T65_8h_air_2	055_Ukiine_051a_1	sample	T65	NA	8h	TRUE	FALSE	16:25:00	EXP_1	24	66	456.9	TRUE	0.055556	597724	317+332
Ukiine_052a_1	T65_8h_air_3	054_Ukiine_052a_1	sample	T65	NA	8h	TRUE	FALSE	16:25:00	EXP_1	24.5	66.5	533.3	TRUE	0.055556	1062660	317+332
Ukiine_053a_1	T65_8h_air_4	Ukiine_053a_1	sample	T65	NA	8h	TRUE	FALSE	16:25:00	EXP_1	25.5	66	472.5	TRUE	0.055556	261086	317+332
Ukiine_054a_1	T65_8h_air_5	Ukiine_054a_1	sample	T65	NA	8h	TRUE	FALSE	16:25:00	EXP_1	24.5	69	439.8	TRUE	0.055556	1273303	317+332
Ukiine_055a_1	T65_8h_air_6	051_Ukiine_055a_1	sample	T65	NA	8h	TRUE	FALSE	16:25:00	EXP_1	21.5	57	516	TRUE	0.055556	1313315	317+332
Ukiine_056a_1	T65_8h_air_7	050_Ukiine_056a_1	sample	T65	NA	8h	TRUE	FALSE	16:25:00	EXP_1	23	62.5	464.5	TRUE	0.055556	776379	317+332
Ukiine_057a_1	C9285_8h_air_1	049_Ukiine_057a_1	sample	C9285	NA	8h	TRUE	FALSE	16:25:00	EXP_1	41	96.5	342.6	TRUE	0.055556	1154202	317+332
Ukiine_058a_1	C9285_8h_air_2	048_Ukiine_058a_1	sample	C9285	NA	8h	TRUE	FALSE	16:25:00	EXP_1	39	86	329.3	TRUE	0.055556	1227504	317+332
Ukiine_059a_1	C9285_8h_air_3	047_Ukiine_059a_1	sample	C9285	NA	8h	TRUE	FALSE	16:25:00	EXP_1	38	90.5	331.6	TRUE	0.055556	1143579	317+332
Ukiine_060a_1	C9285_8h_air_4	Ukiine_060a_1	sample	C9285	NA	8h	TRUE	FALSE	16:25:00	EXP_1	42.5	100.5	366.1	TRUE	0.055556	1283425	317+332
Ukiine_061a_1	C9285_8h_air_5	045_Ukiine_061a_1	sample	C9285	NA	8h	TRUE	FALSE	16:25:00	EXP_1	42	101	353.8	TRUE	0.055556	630020	317+332
Ukiine_062a_1	C9285_8h_air_6	044_Ukiine_062a_1	sample	C9285	NA	8h	TRUE	FALSE	16:25:00	EXP_1	44	100.5	338.9	TRUE	0.055556	278318	317+332
Ukiine_063a_1	C9285_8h_air_7	043_Ukiine_063a_1	sample	C9285	NA	8h	TRUE	FALSE	16:25:00	EXP_1	44.5	102	357.1	TRUE	0.055556	929093	317+332
Ukiine_064a_1	NIL_12h_sumb_1	042_Ukiine_064a_1	sample	NIL	12	12h	FALSE	TRUE	23:00:00	EXP_1	26	71	511.1	TRUE	0.055556	898575	317+332
Ukiine_064b_1	NIL_12h_sumb_1	084_Ukiine_064b_1	sample	NIL	12	12h	FALSE	TRUE	23:00:00	EXP_2	26	71	511.1	TRUE	0.055556	687973	317+332
Ukiine_065a_1	NIL_12h_sumb_2	041_Ukiine_065a_1	sample	NIL	12	12h	FALSE	TRUE	23:00:00	EXP_1	26.5	71	399	TRUE	0.055556	1128617	317+332
Ukiine_065b_1	NIL_12h_sumb_2	083_Ukiine_065b_1	sample	NIL	12	12h	FALSE	TRUE	23:00:00	EXP_2	26.5	71	399	TRUE	0.055556	877189	317+332
Ukiine_066a_1	NIL_12h_sumb_3	040_Ukiine_066a_1	sample	NIL	12	12h	FALSE	TRUE	23:00:00	EXP_1	28	78.5	560.8	TRUE	0.055556	269771	317+332
Ukiine_066b_1	NIL_12h_sumb_3	082_Ukiine_066b_1	sample	NIL	12	12h	FALSE	TRUE	23:00:00	EXP_2	28	78.5	560.8	TRUE	0.055556	748537	317+332
Ukiine_067a_1	NIL_12h_sumb_4	039_Ukiine_067a_1	sample	NIL	12	12h	FALSE	TRUE	23:00:00	EXP_1	26	67.5	386.5	TRUE	0.055556	1325447	317+332
Ukiine_067b_1	NIL_12h_sumb_4	081_Ukiine_067b_1	sample	NIL	12	12h	FALSE	TRUE	23:00:00	EXP_2	26	67.5	386.5	TRUE	0.055556	832557	317+332
Ukiine_068a_1	NIL_12h_sumb_5	038_Ukiine_068a_1	sample	NIL	12	12h	FALSE	TRUE	23:00:00	EXP_1	26	69	445.8	TRUE	0.055556	1049684	317+332
Ukiine_068b_1	NIL_12h_sumb_5	080_Ukiine_068b_1	sample	NIL	12	12h	FALSE	TRUE	23:00:00	EXP_2	26	69	445.8	TRUE	0.055556	693299	317+332
Ukiine_069a_1	NIL_12h_sumb_6	037_Ukiine_069a_1	sample	NIL	12	12h	FALSE	TRUE	23:00:00	EXP_1	28	75.5	451.7	TRUE	0.055556	401916	317+332
Ukiine_069b_1	NIL_12h_sumb_6	079_Ukiine_069b_1	sample	NIL	12	12h	FALSE	TRUE	23:00:00	EXP_2	28	75.5	451.7	TRUE	0.055556	773828	317+332
Ukiine_070a_1	NIL_12h_sumb_7	036_Ukiine_070a_1	sample	NIL	12	12h	FALSE	TRUE	23:00:00	EXP_1	25.5	69	439.4	TRUE	0.055556	196704	317+332
Ukiine_070b_1	NIL_12h_sumb_7	078_Ukiine_070b_1	sample	NIL	12	12h	FALSE	TRUE	23:00:00	EXP_2	25.5	69	439.4	TRUE	0.055556	152160	317+332
Ukiine_071a_1	T65_12h_sumb_1	Ukiine_071a_1	sample	T65	12	12h	FALSE	TRUE	23:15:00	EXP_1	25	66	534.1	TRUE	0.055556	1315538	317+332
Ukiine_071b_1	T65_12h_sumb_1	077_Ukiine_071b_1	sample	T65	12	12h	FALSE	TRUE	23:15:00	EXP_2	25	66	534.1	TRUE	0.055556	631630	317+332
Ukiine_072a_1	T65_12h_sumb_2	034_Ukiine_072a_1	sample	T65	12	12h	FALSE	TRUE	23:15:00	EXP_1	23.5	63	563.4	TRUE	0.055556	1016163	317+332
Ukiine_072b_1	T65_12h_sumb_2	076_Ukiine_072b_1	sample	T65	12	12h	FALSE	TRUE	23:15:00	EXP_2	23.5	63	563.4	TRUE	0.055556	727177	317+332
Ukiine_073a_1	T65_12h_sumb_3	033_Ukiine_073a_1	sample	T65	12	12h	FALSE	TRUE	23:15:00	EXP_1	25.5	64.5	484.8	TRUE	0.055556	1014082	317+332
Ukiine_073b_1	T65_12h_sumb_3	075_Ukiine_073b_1	sample	T65	12	12h	FALSE	TRUE	23:15:00	EXP_2	25.5	64.5	484.8	TRUE	0.055556	694318	317+332
Ukiine_074a_1	T65_12h_sumb_4	032_Ukiine_074a_1	sample	T65	12	12h	FALSE	TRUE	23:15:00	EXP_1	23.5	63	566.5	TRUE	0.055556	1177490	317+332
Ukiine_074b_1	T65_12h_sumb_4	074_Ukiine_074b_1	sample	T65	12	12h	FALSE	TRUE	23:15:00	EXP_2	23.5	63	566.5	TRUE	0.055556	708028	317+332
Ukiine_075a_1	T65_12h_sumb_5	031_Ukiine_075a_1	sample	T65	12	12h	FALSE	TRUE	23:15:00	EXP_1	23	57.5	594.6	TRUE	0.055556	387227	317+332
Ukiine_075b_1	T65_12h_sumb_5	073_Ukiine_075b_1	sample	T65	12	12h	FALSE	TRUE	23:15:00	EXP_2	23	57.5	594.6	TRUE	0.055556	829044	317+332
Ukiine_076a_1	T65_12h_sumb_6	030_Ukiine_076a_1	sample	T65	12	12h	FALSE	TRUE	23:15:00	EXP_1	25	66	603.4	TRUE	0.055556	221143	317+332
Ukiine_076b_1	T65_12h_sumb_6	072_Ukiine_076b_1	sample	T65	12	12h	FALSE	TRUE	23:15:00	EXP_2	25	66	603.4	TRUE	0.055556	364015	317+332
Ukiine_077a_1	T65_12h_sumb_7	029_Ukiine_077a_1	sample	T65	12	12h	FALSE	TRUE	23:15:00	EXP_1	23	61.5	454.5	TRUE	0.055556	1285042	317+332
Ukiine_077b_1	T65_12h_sumb_7	071_Ukiine_077b_1	sample	T65	12	12h	FALSE	TRUE	23:15:00	EXP_2	23	61.5	454.5	TRUE	0.055556	811209	317+332
Ukiine_078a_1	C9285_12h_sumb_1	028_Ukiine_078a_1	sample	C9285	12	12h	FALSE	TRUE	23:30:00	EXP_1	43.5	97.5	286.9	TRUE	0.055556	1282288	317+332
Ukiine_078b_1	C9285_12h_sumb_1	070_Ukiine_078b_1	sample	C9285	12	12h	FALSE	TRUE	23:30:00	EXP_2	43.5	97.5	286.9	TRUE	0.055556	827696	317+332
Ukiine_079a_1	C9285_12h_sumb_2	027_Ukiine_079a_1	sample	C9285	12	12h	FALSE	TRUE	23:30:00	EXP_1	41	93	297.6	TRUE	0.055556	1234022	317+332
Ukiine_079b_1	C9285_12h_sumb_2	069_Ukiine_079b_1	sample	C9285	12	12h	FALSE	TRUE	23:30:00	EXP_2	41	93	297.6	TRUE	0.055556	959162	317+332
Ukiine_080a_1	C9285_12h_sumb_3	026_Ukiine_080a_1	sample	C9285	12	12h	FALSE	TRUE	23:30:00	EXP_1	44.5	101	349.4	TRUE	0.055556	1086777	317+332
Ukiine_080b_1	C9285_12h_sumb_3	068_Ukiine_080b_1	sample	C9285	12	12h	FALSE	TRUE	23:30:00	EXP_2	44.5	101	349.4	TRUE	0.055556	700376	317+332
Ukiine_081a_1	C9285_12h_sumb_4	025_Ukiine_081a_1	sample	C9285	12	12h	FALSE	TRUE	23:30:00	EXP_1	41.5	96.5	341.8	TRUE	0.055556	818891	317+332
Ukiine_081b_1	C9285_12h_sumb_4	067_Ukiine_081b_1	sample	C9285	12	12h	FALSE	TRUE	23:30:00	EXP_2	41.5	96.5	341.8	TRUE	0.055556	558088	317+332
Ukiine_082a_1	C9285_12h_sumb_5	Ukiine_082a_1	sample	C9285	12	12h	FALSE	TRUE	23:30:00	EXP_1	40.5	97	315.7	TRUE	0.055556	404365	317+332
Ukiine_082b_1	C9285_12h_sumb_5	066_Ukiine_082b_1	sample	C9285	12	12h	FALSE	TRUE	23:30:00	EXP_2	40.5	97	315.7	TRUE	0.055556	622862	317+332
Ukiine_083a_1	C9285_12h_sumb_6	023_Ukiine_083a_1	sample	C9285	12	12h	FALSE	TRUE	23:30:00	EXP_1	39	96	356	TRUE	0.055556	1090380	317+332
Ukiine_083b_1	C9285_12h_sumb_6	065_Ukiine_083b_1	sample	C9285	12	12h	FALSE	TRUE	23:30:00	EXP_2	39	96	356	TRUE	0.055556	896725	317+332
Ukiine_084a_1	C9285_12h_sumb_7	022_Ukiine_084a_1	sample	C9285	12	12h	FALSE	TRUE	23:30:00	EXP_1	43	100	366.8	TRUE	0.055556	945334	317+332
Ukiine_084b_1	C9285_12h_sumb_7	064_Ukiine_084b_1	sample	C9285	12	12h	FALSE	TRUE	23:30:00	EXP_2	43	100	366.8	TRUE	0.055556	403188	317+332
Ukiine_085a_1	NIL_12h_air_1	021_Ukiine_085a_1	sample	NIL	NA	12h	TRUE	FALSE	1 day, 0:00:00	EXP_1	25	70	426.3	TRUE	0.055556	1066633	317+332
Ukiine_085b_1	NIL_12h_air_1	063_Ukiine_085b_1	sample	NIL	NA	12h	TRUE	FALSE	1 day, 0:00:00	EXP_2	25	70	426.3	TRUE	0.055556	660079	317+332
Ukiine_086a_1	NIL_12h_air_2	020_Ukiine_086a_1	sample	NIL	NA	12h	TRUE	FALSE	1 day, 0:00:00	EXP_1	26	69	460.1	TRUE	0.055556	332424	317+332
Ukiine_086b_1	NIL_12h_air_2	062_Ukiine_086b_1	sample	NIL	NA	12h	TRUE	FALSE	1 day, 0:00:00	EXP_2	26	69	460.1	TRUE	0.055556	168538	317+332
Ukiine_087a_1	NIL_12h_air_3	019_Ukiine_087a_1	sample	NIL	NA	12h	TRUE	FALSE	1 day, 0:00:00	EXP_1	25.5	70.5	424.4	TRUE	0.055556	980874	317+332
Ukiine_087b_1	NIL_12h_air_3	061_Ukiine_087b_1	sample	NIL	NA	12h	TRUE	FALSE	1 day, 0:00:00	EXP_2	25.5	70.5	424.4	TRUE	0.055556	176393	317+332
Ukiine_088a_1	NIL_12h_air_4	018_Ukiine_088a_1	sample	NIL	NA	12h	TRUE	FALSE	1 day, 0:00:00	EXP_1	27	74	462.2	TRUE	0.055556	1191947	317+332
Ukiine_088b_1	NIL_12h_air_4	060_Ukiine_088b_1	sample	NIL	NA	12h	TRUE	FALSE	1 day, 0:00:00	EXP_2	27	74	462.2	TRUE	0.055556	811515	317+332
Ukiine_089a_1	NIL_12h_air_5	Ukiine_089a_1	sample	NIL	NA	12h	TRUE	FALSE	1 day, 0:00:00	EXP_1	28	72	469.3	TRUE	0.055556	1373770	317+332
Ukiine_089b_1	NIL_12h_air_5	059_Ukiine_089b_1	sample	NIL	NA	12h	TRUE	FALSE	1 day, 0:00:00	EXP_2	28	72	469.3	TRUE	0.055556	574989	317+332
Ukiine_090a_1	NIL_12h_air_6	Ukiine_090a_1	sample	NIL	NA	12h	TRUE	FALSE	1 day, 0:00:00	EXP_1	25	65	458.5	TRUE	0.055556	1244069	317+332
Ukiine_090b_1	NIL_12h_air_6	058_Ukiine_090b_1	sample	NIL	NA	12h	TRUE	FALSE	1 day, 0:00:00	EXP_2	25	65	458.5	TRUE	0.055556	831182	317+332
Ukiine_091a_1	NIL_12h_air_7	015_Ukiine_091a_1	sample	NIL	NA	12h	TRUE	FALSE	1 day, 0:00:00	EXP_1	26.5	70	414.8	TRUE	0.055556	973869	317+332
Ukiine_091b_1	NIL_12h_air_7	057_Ukiine_091b_1	sample	NIL	NA	12h	TRUE	FALSE	1 day, 0:00:00	EXP_2	26.5	70	414.8	TRUE	0.055556	737979	317+332
Ukiine_092a_1	T65_12h_air_1	014_Ukiine_092a_1	sample	T65	NA	12h	TRUE	FALSE	1 day, 0:00:00	EXP_1	24	65	451.8	TRUE	0.055556	591898	317+332
Ukiine_092b_1	T65_12h_air_1	056_Ukiine_092b_1	sample	T65	NA	12h	TRUE	FALSE	1 day, 0:00:00	EXP_2	24	65	451.8	TRUE	0.055556	720647	317+332
Ukiine_093a_1	T65_12h_air_2	013_Ukiine_093a_1	sample	T65	NA	12h	TRUE	FALSE	1 day, 0:00:00	EXP_1	26	70.5	517	TRUE	0.055556	1169532	317+332
Ukiine_093b_1	T65_12h_air_2	055_Ukiine_093b_1	sample	T65	NA	12h	TRUE	FALSE	1 day, 0:00:00	EXP_2	26	70.5	517	TRUE	0.055556	353422	317+332
Ukiine_094a_1	T65_12h_air_3	Ukiine_094a_1	sample	T65	NA	12h	TRUE	FALSE	1 day, 0:00:00	EXP_1	24.5	68	547.2	TRUE	0.055556	1448824	317+332
Ukiine_094b_1	T65_12h_air_3	054_Ukiine_094b_1	sample	T65	NA	12h	TRUE	FALSE	1 day, 0:00:00	EXP_2	24.5	68	547.2	TRUE	0.055556	740280	317+332
Ukiine_095a_1	T65_12h_air_4	011_Ukiine_095a_1	sample	T65	NA	12h	TRUE	FALSE	1 day, 0:00:00	EXP_1	26	70	490.2	TRUE	0.055556	257702	317+332
Ukiine_095b_1	T65_12h_air_4	053_Ukiine_095b_1	sample	T65	NA	12h	TRUE	FALSE	1 day, 0:00:00	EXP_2	26	70	490.2	TRUE	0.055556	851064	317+332
Ukiine_096a_1	T65_12h_air_5	010_Ukiine_096a_1	sample	T65	NA	12h	TRUE	FALSE	1 day, 0:00:00	EXP_1	24	66	533.5	TRUE	0.055556	1121361	317+332
Ukiine_096b_1	T65_12h_air_5	052_Ukiine_096b_1	sample	T65	NA	12h	TRUE	FALSE	1 day, 0:00:00	EXP_2	24	66	533.5	TRUE	0.055556	886319	317+332
Ukiine_097a_1	T65_12h_air_6	009_Ukiine_097a_1	sample	T65	NA	12h	TRUE	FALSE	1 day, 0:00:00	EXP_1	22.5	63	516.5	TRUE	0.055556	229979	317+332
Ukiine_097b_1	T65_12h_air_6	051_Ukiine_097b_1	sample	T65	NA	12h	TRUE	FALSE	1 day, 0:00:00	EXP_2	22.5	63	516.5	TRUE	0.055556	194843	317+332
Ukiine_098a_1	T65_12h_air_7	008_Ukiine_098a_1	sample	T65	NA	12h	TRUE	FALSE	1 day, 0:00:00	EXP_1	24	64	457.2	TRUE	0.055556	708734	317+332
Ukiine_098b_1	T65_12h_air_7	050_Ukiine_098b_1	sample	T65	NA	12h	TRUE	FALSE	1 day, 0:00:00	EXP_2	24	64	457.2	TRUE	0.055556	794696	317+332
Ukiine_099a_1	C9285_12h_air_1	Ukiine_099a_1	sample	C9285	NA	12h	TRUE	FALSE	1 day, 0:00:00	EXP_1	40.5	89.5	366.5	TRUE	0.055556	368903	317+332
Ukiine_099b_1	C9285_12h_air_1	049_Ukiine_099b_1	sample	C9285	NA	12h	TRUE	FALSE	1 day, 0:00:00	EXP_2	40.5	89.5	366.5	TRUE	0.055556	429212	317+332
Ukiine_100a_1	C9285_12h_air_2	006_Ukiine_100a_1	sample	C9285	NA	12h	TRUE	FALSE	1 day, 0:00:00	EXP_1	39	89	323.3	TRUE	0.055556	693592	317+332
Ukiine_100b_1	C9285_12h_air_2	048_Ukiine_100b_1	sample	C9285	NA	12h	TRUE	FALSE	1 day, 0:00:00	EXP_2	39	89	323.3	TRUE	0.055556	700009	317+332
Ukiine_101a_1	C9285_12h_air_3	Ukiine_101a_1	sample	C9285	NA	12h	TRUE	FALSE	1 day, 0:00:00	EXP_1	40	92	299.3	TRUE	0.055556	1178124	317+332
Ukiine_101b_1	C9285_12h_air_3	047_Ukiine_101b_1	sample	C9285	NA	12h	TRUE	FALSE	1 day, 0:00:00	EXP_2	40	92	299.3	TRUE	0.055556	203132	317+332
Ukiine_102a_1	C9285_12h_air_4	004_Ukiine_102a_1	sample	C9285	NA	12h	TRUE	FALSE	1 day, 0:00:00	EXP_1	44.5	102.5	319.4	TRUE	0.055556	1002488	317+332
Ukiine_102b_1	C9285_12h_air_4	046_Ukiine_102b_1	sample	C9285	NA	12h	TRUE	FALSE	1 day, 0:00:00	EXP_2	44.5	102.5	319.4	TRUE	0.055556	620089	317+332
Ukiine_103a_1	C9285_12h_air_5	Ukiine_103a_1	sample	C9285	NA	12h	TRUE	FALSE	1 day, 0:00:00	EXP_1	41	94	341.4	TRUE	0.055556	500000	317+332
Ukiine_103b_1	C9285_12h_air_5	045_Ukiine_103b_1	sample	C9285	NA	12h	TRUE	FALSE	1 day, 0:00:00	EXP_2	41	94	341.4	TRUE	0.055556	810489	317+332
Ukiine_104a_1	C9285_12h_air_6	002_Ukiine_104a_1	sample	C9285	NA	12h	TRUE	FALSE	1 day, 0:00:00	EXP_1	46	103.5	238.8	TRUE	0.055556	945301	317+332
Ukiine_104b_1	C9285_12h_air_6	044_Ukiine_104b_1	sample	C9285	NA	12h	TRUE	FALSE	1 day, 0:00:00	EXP_2	46	103.5	238.8	TRUE	0.055556	568634	317+332
Ukiine_105b_1	C9285_12h_air_7	043_Ukiine_105b_1	sample	C9285	NA	12h	TRUE	FALSE	1 day, 0:00:00	EXP_2	43	101	340.2	TRUE	0.055556	162825	317+332
Ukiine_106b_1	NIL_24h_sumb_1	042_Ukiine_106b_1	sample	NIL	24	24h	FALSE	TRUE	07:00:00	EXP_2	28	75.5	488.2	TRUE	0.055556	151656	317+332
Ukiine_107b_1	NIL_24h_sumb_2	041_Ukiine_107b_1	sample	NIL	24	24h	FALSE	TRUE	07:00:00	EXP_2	27.5	78	414.9	TRUE	0.055556	272139	317+332
Ukiine_108b_1	NIL_24h_sumb_3	040_Ukiine_108b_1	sample	NIL	24	24h	FALSE	TRUE	07:00:00	EXP_2	24.5	69	419.3	TRUE	0.055556	694752	317+332
Ukiine_109b_1	NIL_24h_sumb_4	039_Ukiine_109b_1	sample	NIL	24	24h	FALSE	TRUE	07:00:00	EXP_2	27	71.5	489	TRUE	0.055556	138985	317+332
Ukiine_110b_1	NIL_24h_sumb_5	038_Ukiine_110b_1	sample	NIL	24	24h	FALSE	TRUE	07:00:00	EXP_2	27	73	495.4	TRUE	0.055556	1080081	317+332
Ukiine_111b_1	NIL_24h_sumb_6	037_Ukiine_111b_1	sample	NIL	24	24h	FALSE	TRUE	07:00:00	EXP_2	26	68	417.5	TRUE	0.055556	136668	317+332
Ukiine_113b_1	T65_24h_sumb_1	036_Ukiine_113b_1	sample	T65	24	24h	FALSE	TRUE	07:15:00	EXP_2	25.5	71	529.3	TRUE	0.055556	813415	317+332
Ukiine_114b_1	T65_24h_sumb_2	035_Ukiine_114b_1	sample	T65	24	24h	FALSE	TRUE	07:15:00	EXP_2	24	64.5	446.5	TRUE	0.055556	846319	317+332
Ukiine_115b_1	T65_24h_sumb_3	034_Ukiine_115b_1	sample	T65	24	24h	FALSE	TRUE	07:15:00	EXP_2	24.5	67	570.8	TRUE	0.055556	128890	317+332
Ukiine_116b_1	T65_24h_sumb_4	033_Ukiine_116b_1	sample	T65	24	24h	FALSE	TRUE	07:15:00	EXP_2	24	64	432.7	TRUE	0.055556	783701	317+332
Ukiine_117b_1	T65_24h_sumb_5	032_Ukiine_117b_1	sample	T65	24	24h	FALSE	TRUE	07:15:00	EXP_2	25	67.5	506.4	TRUE	0.055556	387299	317+332
Ukiine_118b_1	T65_24h_sumb_6	031_Ukiine_118b_1	sample	T65	24	24h	FALSE	TRUE	07:15:00	EXP_2	23	61	515.6	TRUE	0.055556	851079	317+332
Ukiine_119b_1	T65_24h_sumb_7	030_Ukiine_119b_1	sample	T65	24	24h	FALSE	TRUE	07:15:00	EXP_2	22	60	462.2	TRUE	0.055556	492368	317+332
Ukiine_120b_1	C9285_24h_sumb_1	029_Ukiine_120b_1	sample	C9285	24	24h	FALSE	TRUE	07:30:00	EXP_2	42	100	357.7	TRUE	0.055556	704158	317+332
Ukiine_121b_1	C9285_24h_sumb_2	028_Ukiine_121b_1	sample	C9285	24	24h	FALSE	TRUE	07:30:00	EXP_2	46	94	290.5	TRUE	0.055556	806625	317+332
Ukiine_122b_1	C9285_24h_sumb_3	027_Ukiine_122b_1	sample	C9285	24	24h	FALSE	TRUE	07:30:00	EXP_2	47	99	282.1	TRUE	0.055556	767739	317+332
Ukiine_123b_1	C9285_24h_sumb_4	026_Ukiine_123b_1	sample	C9285	24	24h	FALSE	TRUE	07:30:00	EXP_2	43.5	92	340.3	TRUE	0.055556	835225	317+332
Ukiine_124b_1	C9285_24h_sumb_5	025_Ukiine_124b_1	sample	C9285	24	24h	FALSE	TRUE	07:30:00	EXP_2	42.5	98	323.1	TRUE	0.055556	1046329	317+332
Ukiine_125b_1	C9285_24h_sumb_6	024_Ukiine_125b_1	sample	C9285	24	24h	FALSE	TRUE	07:30:00	EXP_2	44	98	260.8	TRUE	0.055556	1088085	317+332
Ukiine_126b_1	C9285_24h_sumb_7	023_Ukiine_126b_1	sample	C9285	24	24h	FALSE	TRUE	07:30:00	EXP_2	43	93.5	323.8	TRUE	0.055556	139469	317+332
Ukiine_127b_1	NIL_24h_air_1	022_Ukiine_127b_1	sample	NIL	NA	24h	TRUE	FALSE	08:00:00	EXP_2	27	69.5	454.2	TRUE	0.055556	879099	317+332
Ukiine_128b_1	NIL_24h_air_2	021_Ukiine_128b_1	sample	NIL	NA	24h	TRUE	FALSE	08:00:00	EXP_2	25	66	457	TRUE	0.055556	923385	317+332
Ukiine_129b_1	NIL_24h_air_3	020_Ukiine_129b_1	sample	NIL	NA	24h	TRUE	FALSE	08:00:00	EXP_2	27	71	576.3	TRUE	0.055556	185284	317+332
Ukiine_130b_1	NIL_24h_air_4	019_Ukiine_130b_1	sample	NIL	NA	24h	TRUE	FALSE	08:00:00	EXP_2	27	69	498.7	TRUE	0.055556	728678	317+332
Ukiine_131b_1	NIL_24h_air_5	018_Ukiine_131b_1	sample	NIL	NA	24h	TRUE	FALSE	08:00:00	EXP_2	26	71	510	TRUE	0.055556	841405	317+332
Ukiine_132b_1	NIL_24h_air_6	017_Ukiine_132b_1	sample	NIL	NA	24h	TRUE	FALSE	08:00:00	EXP_2	26	71	401	TRUE	0.055556	829918	317+332
Ukiine_133b_1	NIL_24h_air_7	016_Ukiine_133b_1	sample	NIL	NA	24h	TRUE	FALSE	08:00:00	EXP_2	27.5	72.5	433.6	TRUE	0.055556	830625	317+332
Ukiine_134b_1	T65_24h_air_1	015_Ukiine_134b_1	sample	T65	NA	24h	TRUE	FALSE	08:00:00	EXP_2	22	61	457.8	TRUE	0.055556	753817	317+332
Ukiine_135b_1	T65_24h_air_2	014_Ukiine_135b_1	sample	T65	NA	24h	TRUE	FALSE	08:00:00	EXP_2	24	64	515.7	TRUE	0.055556	725451	317+332
Ukiine_136b_1	T65_24h_air_3	013_Ukiine_136b_1	sample	T65	NA	24h	TRUE	FALSE	08:00:00	EXP_2	25	66.5	427.8	TRUE	0.055556	696780	317+332
Ukiine_137b_1	T65_24h_air_4	012_Ukiine_137b_1	sample	T65	NA	24h	TRUE	FALSE	08:00:00	EXP_2	23	64	527.8	TRUE	0.055556	210730	317+332
Ukiine_138b_1	T65_24h_air_5	011_Ukiine_138b_1	sample	T65	NA	24h	TRUE	FALSE	08:00:00	EXP_2	22	60	554.6	TRUE	0.055556	879505	317+332
Ukiine_139b_1	T65_24h_air_6	010_Ukiine_139b_1	sample	T65	NA	24h	TRUE	FALSE	08:00:00	EXP_2	24	62	412.4	TRUE	0.055556	592597	317+332
Ukiine_140b_1	T65_24h_air_7	009_Ukiine_140b_1	sample	T65	NA	24h	TRUE	FALSE	08:00:00	EXP_2	25	67	535.3	TRUE	0.055556	852413	317+332
Ukiine_141b_1	C9285_24h_air_1	008_Ukiine_141b_1	sample	C9285	NA	24h	TRUE	FALSE	08:00:00	EXP_2	43.5	101.5	295.1	TRUE	0.055556	595223	317+332
Ukiine_142b_1	C9285_24h_air_2	007_Ukiine_142b_1	sample	C9285	NA	24h	TRUE	FALSE	08:00:00	EXP_2	43.5	100	345.1	TRUE	0.055556	852804	317+332
Ukiine_143b_1	C9285_24h_air_3	006_Ukiine_143b_1	sample	C9285	NA	24h	TRUE	FALSE	08:00:00	EXP_2	42	98	307.9	TRUE	0.055556	675840	317+332
Ukiine_144b_1	C9285_24h_air_4	005_Ukiine_144b_1	sample	C9285	NA	24h	TRUE	FALSE	08:00:00	EXP_2	41	95	297.5	TRUE	0.055556	778892	317+332
Ukiine_145b_1	C9285_24h_air_5	004_Ukiine_145b_1	sample	C9285	NA	24h	TRUE	FALSE	08:00:00	EXP_2	42	95.5	314.9	TRUE	0.055556	667760	317+332
Ukiine_146b_1	C9285_24h_air_6	003_Ukiine_146b_1	sample	C9285	NA	24h	TRUE	FALSE	08:00:00	EXP_2	37	85.5	329.3	TRUE	0.055556	944421	317+332
Ukiine_147b_1	C9285_24h_air_7	002_Ukiine_147b_1	sample	C9285	NA	24h	TRUE	FALSE	08:00:00	EXP_2	41	98	318.6	TRUE	0.055556	611230	317+332
